# Supplementary material for: Structure of the MIS12 Complex and Molecular Basis of Its Interaction with CENP-C at Human Kinetochores
Source: Cell. 2016 Nov 3;167(4):1028–1040.e15. doi: 10.1016/j.cell.2016.10.005 (PMC5101189; doi:10.1016/j.cell.2016.10.005)
Supplement: Table S2. Cross-linking Mass Spectrometry Analysis of the KMN Network, Simplified Table, Related to Figure 6 [file mmc2.xlsx]

## Sheet: Sheet1
Table S2
A Inter complex cross-links obtained with bis-sulfosuccinimidylsuberate (BS3)
SEQUENCE OF CROSS-LINKED PEPTIDES	Protein 1	Protein 2	Position 1	Position 2
IVDSPEKLK-SVPVSSKK	NUF2	CENP-C	250	91
DTFLQKLVAAGSYQRFT-DCFEEKSLAN	PMF1	CENP-C	48	45
DTFLQKLVAAGSYQRFT-EEKSLAN	PMF1	CENP-C	48	45
DTLEQLNAMITESKRSVRTLK-ELKHFA	NDC80	DSN1	497	176
DVVLKRKQTK-DKRYRKIV	NSL1	KNL1	257	157
DCFEEKSLAN-DNLFSKM	CENP-C	MIS12	45	81
ESTQCFQKVSVQLGKRSMQQL-ESLRKLKASLQG	DSN1	NDC80	315	300
EAFEQLQAKK-LESLEAKNR	ZWINT	NDC80	141	271
LLGEEIEYLKR-KWYPLRPK	KNL1	NSL1	2247	268
EQTLAQIDFMQKQR-KTSDVVLK	KNL1	NSL1	2118	250
DFMQKQRNRT-DVVLKRKQTK	KNL1	NSL1	2118	259
ELEVQKEQTLAQI-DVVLKRKQTK	KNL1	NSL1	2106	257
INHERNELQQTINKLTK-KINLD	NDC80	NSL1	382	276
KTNNFSAFLANVR-TSDVVLKR	SPC25	NSL1	203	257
KTNNFSAFLANVR-KTSDVVLK	SPC25	NSL1	203	250
KTNNFSAFLANVR-WYPLRPKK-	SPC25	NSL1	203	275
QQAEQERDKLQR-KTSDVVLK	ZWINT	NSL1	210	250
ILATDVSSKNTPDSK-MKDTVQK	CENP-C	NUF2	128	259
KGGNCDLSHQER-IVEEGKVR	DSN1	PMF1	61	116
IPSNILLPEDKCK-IVEEGKVR	MIS12	PMF1	103	116
EILKQYHPVVHPL-DTLRRHVQKQEA	NSL1	PMF1	149	154
EDTRLKASLLQLTR-DKFIAQLQTSIR	SPC24	PMF1	98	79
GPLGSGKLVQSAQNER-ETISTANKANAER	KNL1	SPC25	7	122
AVQNQWQLQQEKHLQHLAEVSAEVR-LIAEVKGK	ZWINT	SPC25	167	90
KTSDVVLKR-DKLQR	NSL1	ZWINT	250	210
KTSDVVLKR-DKLQR	NSL1	ZWINT	257	210
DVVLKRKQTK-DSQKK	NSL1	ZWINT	259	53
KQTKDCPQR-VFQKLGNLK	NSL1	ZWINT	262	196
B All inter-molecular cross-links obtained with bis-sulfosuccinimidylsuberate (BS3)
SEQUENCE OF CROSS-LINKED PEPTIDES	Protein 1	Protein 2	Position 1	Position 2
IVDSPEKLK-SVPVSSKK	NUF2	CENP-C	250	91
DTFLQKLVAAGSYQRFT-DCFEEKSLAN	PMF1	CENP-C	48	45
DTFLQKLVAAGSYQRFT-EEKSLAN	PMF1	CENP-C	48	45
IPSNILLPEDKCK-KGGNCDLSHQER	MIS12	DSN1	103	61
DTLEQLNAMITESKRSVRTLK-ELKHFA	NDC80	DSN1	497	176
TSDVVLKR-VSVQLGKR	NSL1	DSN1	257	322
QTKDCPQRK-VSVQLGKR	NSL1	DSN1	262	322
AKQEILKQYHPVVHPLDLK-KGGNCDLSHQER	NSL1	DSN1	149	61
KWYPLRPK-VSVQLGKR	NSL1	DSN1	268	322
KTSDVVLK-VSVQLGKR	NSL1	DSN1	250	322
QTKDCPQR-VSVQLGKR	NSL1	DSN1	262	322
KPDAKPENFITQIETTPTETASRK-VSVQLGKR	NSL1	DSN1	231	322
AKQEILKQYHPVVHPLDLK-GSTEAKITEVK	NSL1	DSN1	149	248
QEILKQYHPVVHPLDLK-KGGNCDLSHQER	NSL1	DSN1	149	61
QEILKQYHPVVHPLDLK-GSTEAKITEVK-	NSL1	DSN1	149	248
HVQKQEAENQQLADAVLAGR-KGGNCDLSHQER	PMF1	DSN1	154	61
RHVQKQEAENQQLADAVLAGR-KGGNCDLSHQER	PMF1	DSN1	154	61
KEPAWRPSGIPEKDLHSVMAPYFLQQR-EYITKFSLER	PMF1	DSN1	131	217
HVQKQEAENQQLADAVLAGRR-KGGNCDLSHQER	PMF1	DSN1	154	61
HVQKQEAENQQLADAVLAGR-GSTEAKITEVK	PMF1	DSN1	154	248
DVVLKRKQTK-DKRYRKIV	NSL1	KNL1	257	157
DDKPQQPTRPQEQSTG-DFMQKQRNRT	ZWINT	KNL1	239	2118
DPGVSFKAVGLQPAG-DFMQKQRNRTEELL	ZWINT	KNL1	264	2118
IGLTKALTQMEEAQR-IDEMDKILK	ZWINT	KNL1	116	2043
DPGVSFKAVGLQPAG-DKILKKI	ZWINT	KNL1	264	2046
DKLLCSQLQVA-EKLQIKI	ZWINT	KNL1	51	2033
DCFEEKSLAN-DNLFSKM	CENP-C	MIS12	45	81
GSTEAKITEVK-YKTELCTK	DSN1	MIS12	248	129
KSLHPIHQGITELSR-KCTEK	DSN1	MIS12	108	62
VSVQLGKR-RLKIS	DSN1	MIS12	322	203
LGCLLLSSFQFSIQKLEPFLR-KCTEK	DSN1	MIS12	148	62
AKASSLSEELK-KCTEK	DSN1	MIS12	167	62
DESTQCFQKVSVQLGKRSMQQL-DNVEKESKRLKIS	DSN1	MIS12	315	200
DESTQCFQKVSVQLGKRSMQQL-DNVEKESKRLKIS	DSN1	MIS12	315	197
ITEVKVEPMTYLGSSQNEVLNTKPDYQK-YKTELCTK	DSN1	MIS12	253	129
DESTQCFQKVSVQLGKRSMQQL-DNVEKESKRLKIS	DSN1	MIS12	315	203
TSDVVLKR-RLKIS	NSL1	MIS12	257	203
KTSDVVLKR-RLKIS	NSL1	MIS12	257	203
KTSDVVLK-RLKIS	NSL1	MIS12	250	203
EISEAMKSLPALIEQGEGFSQVLR-KLQNIR	NSL1	MIS12	189	187
DCPQRKWYPLRPKKINL-DNVEKESKRLKIS	NSL1	MIS12	268	197
HVQKQEAENQQLADAVLAGR-TELCTKQALLAELEEQK	PMF1	MIS12	154	135
HVQKQEAENQQLADAVLAGR-YKTELCTKQALLAELEEQK	PMF1	MIS12	154	135
RHVQKQEAENQQLADAVLAGR-TELCTKQALLAELEEQK	PMF1	MIS12	154	135
DCYKCFYQLQPAMTQQIY-DISPVQIRKCT	PMF1	MIS12	63	62
EEISDIKEEGNLEAVLNALDKIVEEGK-IPSNILLPEDKCK	PMF1	MIS12	110	103
RHVQKQEAENQQLADAVLAGR-YKTELCTKQALLAELEEQK	PMF1	MIS12	154	135
ESTQCFQKVSVQLGKRSMQQL-ESLRKLKASLQG	DSN1	NDC80	315	300
SQEIFLNLKTALEK-KVGNNLQR	NUF2	NDC80	427	577
DVKQYKRTVIE-EKHKHLL	NUF2	NDC80	370	537
DTVQKLKNARQ-ELQQTINKLTK	NUF2	NDC80	266	382
DAAEREKLK-RKVGNNLQR	NUF2	NDC80	416	577
DAAEREKLK-KVGNNLQR	NUF2	NDC80	416	577
LGIQQLKDAAEREK-KVGNNLQR	NUF2	NDC80	409	577
NKILTGADGK-KVSLFGKR	NUF2	NDC80	21	59
LSVVSLKEIQESLK-VSLFGKR	NUF2	NDC80	234	59
KSNISEK-VSLFGKR	NUF2	NDC80	213	59
DTVQKLKNARQEVVEKY-ELQQTINKLTK	NUF2	NDC80	266	382
LASILKESLNLEDQIESDESELKK-LKLIPK	NUF2	NDC80	315	423
DVKQYKRTVIE-EKHKHLL	NUF2	NDC80	367	537
LASILKESLNLEDQIESDESELK-LKLIPK	NUF2	NDC80	315	423
DKMQQLNAAHQ-ELQSKLK	NUF2	NDC80	151	253
MQQLNAAHQEALMKLER-EKEPNRLESLR	NUF2	NDC80	165	288
DSPEKLKNYK-DNQKYSVA	NUF2	NDC80	250	360
LATAQFKINK-LIPKGAENSK	NUF2	NDC80	358	427
DTYKDSIKAFAEK-EIRDKYEK	SPC25	NDC80	41	629
DSIKAFAEK-EIRDKYEK	SPC25	NDC80	41	629
LKEEER-DKYEK	SPC25	NDC80	52	629
DSIKAFAEK-DKYEK-	SPC25	NDC80	41	629
DKSINEFWNKFKST-EEQIAKV	SPC25	NDC80	19	606
DKSINEFWNKFKST-EEQIAKV	SPC25	NDC80	21	606
EAFEQLQAKK-LESLEAKNR	ZWINT	NDC80	141	271
KGGNCDLSHQER-RKQYPR	DSN1	NSL1	61	127
KSLHPIHQGITELSR-CTSKR	DSN1	NSL1	108	43
KGGNCDLSHQER-KQYPR	DSN1	NSL1	61	127
ASMKETNR-KQYPR	DSN1	NSL1	102	127
KSLHPIHQGITELSR-KQYPR	DSN1	NSL1	108	127
KGGNCDLSHQER-TIKAK	DSN1	NSL1	61	142
LQSKSLHLSPQEQSASYQDRR-KQYPR	DSN1	NSL1	76	127
DESTQCFQKVSVQLGKRSMQQL-DVVLKRKQTK	DSN1	NSL1	315	259
QLQAFMDESTQCFQKVSVQLGK-KWYPLRPK	DSN1	NSL1	315	268
QTWDQLLLHYQQEAKEILSR-KILECVIK	DSN1	NSL1	237	132
DESTQCFQKVSVQLGKRSMQQL-DVVLKRKQTK	DSN1	NSL1	322	259
LLGEEIEYLKR-KWYPLRPK	KNL1	NSL1	2247	268
EQTLAQIDFMQKQR-KTSDVVLK	KNL1	NSL1	2118	250
DFMQKQRNRT-DVVLKRKQTK	KNL1	NSL1	2118	259
ELEVQKEQTLAQI-DVVLKRKQTK	KNL1	NSL1	2106	257
IPSNILLPEDKCK-RKQYPR	MIS12	NSL1	103	127
DNVEKESKRLKIS-DVVLKRKQTK	MIS12	NSL1	200	257
DNVEKESKRLKIS-DVVLKRKQTK	MIS12	NSL1	197	259
DNVEKESKRLKIS-DVVLKRKQTK	MIS12	NSL1	203	257
IPSNILLPEDKCK-KQYPR	MIS12	NSL1	103	127
DNVEKESKRLKIS-DVVLKRKQTK	MIS12	NSL1	200	259
DNVEKESKRLKIS-DVVLKRKQTK	MIS12	NSL1	203	259
DNVEKESKRLKIS-EVFSSCHRKP	MIS12	NSL1	203	227
INHERNELQQTINKLTK-KINLD	NDC80	NSL1	382	276
IVEEGKVR-RKQYPR	PMF1	NSL1	116	127
IVEEGKVR-KQYPR	PMF1	NSL1	116	127
HVQKQEAENQQLADAVLAGR-QEILKQYHPVVHPLDLK	PMF1	NSL1	154	149
RHVQKQEAENQQLADAVLAGR-QEILKQYHPVVHPLDLK	PMF1	NSL1	154	149
LLDTMVDTFLQKLVAAGSYQR-KQYPR	PMF1	NSL1	48	127
KEPAWRPSGIPEK-KQYPR	PMF1	NSL1	119	127
RHVQKQEAENQQLADAVLAGR-AKQEILKQYHPVVHPLDLK	PMF1	NSL1	154	149
HVQKQEAENQQLADAVLAGR-AKQEILKQYHPVVHPLDLK	PMF1	NSL1	154	149
KTNNFSAFLANVR-TSDVVLKR	SPC25	NSL1	203	257
KTNNFSAFLANVR-KTSDVVLK	SPC25	NSL1	203	250
KTNNFSAFLANVR-WYPLRPKK	SPC25	NSL1	203	275
QQAEQERDKLQR-KTSDVVLK	ZWINT	NSL1	210	250
QQAEQERDKLQR-KTSDVVLKR	ZWINT	NSL1	210	250
ILATDVSSKNTPDSK-MKDTVQK	CENP-C	NUF2	128	259
TLKEEVQKLDDLYQQK-LMIVKK	NDC80	NUF2	504	348
LTKDLEAEQQK-TKIVDSPEK	NDC80	NUF2	385	243
TLKEEVQK-LMIVKK	NDC80	NUF2	504	348
LQNIIDNQKYSVADIER-TKIVDSPEK	NDC80	NUF2	360	243
INHERNELQQTINKLTK-LKNAR	NDC80	NUF2	382	266
VELECETIKQENTR-TKIVDSPEK	NDC80	NUF2	346	243
GKEAIETQLAEYHK-LKNAR	NDC80	NUF2	405	266
IKEAEEEDEK-KHEDVK	NDC80	NUF2	519	362
LQNIIDNQKYSVADIER-IVDSPEKLK	NDC80	NUF2	360	250
AQVYVPLKELLNETEEEINK-KIQDLSDNR	NDC80	NUF2	462	299
LQNIIDNQKYSVADIER-NYKEK	NDC80	NUF2	360	255
SQDVNKQGLYTPQTK-KSNISEK	NDC80	NUF2	26	213
TLKEEVQKLDDLYQQK-RLMIVKK	NDC80	NUF2	504	348
LQNIIDNQKYSVADIER-LKNYK	NDC80	NUF2	360	252
AQVYVPLKELLNETEEEINK-KIQDLSDNREK	NDC80	NUF2	462	299
LTKDLEAEQQK-LKNAR	NDC80	NUF2	385	266
IKEAEEEDEK-VQEKR	NDC80	NUF2	519	383
DLFNVDAFKLESLEAK-KSNISEK	NDC80	NUF2	264	213
IKEAEEEDEK-LATAQFKINK	NDC80	NUF2	519	358
CASELESLEKHK-VQEKR	NDC80	NUF2	537	383
YQAYMSNLESHSAILDQKLNGLNEEIAR-KSNISEK	NDC80	NUF2	327	213
TLKEEVQK-RLMIVKK	NDC80	NUF2	504	348
VELECETIKQENTR-LKNAR	NDC80	NUF2	346	266
SQDVNKQGLYTPQTK-NKILTGADGK	NDC80	NUF2	26	21
DLEAEQQKLWNEELK-LKNAR	NDC80	NUF2	393	266
CASELESLEKHK-KHEDVK	NDC80	NUF2	537	362
YRAQVYVPLKELLNETEEEINK-KIQDLSDNREK	NDC80	NUF2	462	299
LQNIIDNQKYSVADIER-MKDTVQK	NDC80	NUF2	360	259
LDDLYQQKIK-KHEDVK	NDC80	NUF2	517	362
IKEAEEEDEK-EKLATAQFK	NDC80	NUF2	519	351
FNPEAGANCLVKYR-KIQDLSDNREK	NDC80	NUF2	452	299
DLFNVDAFKLESLEAKNR-MQQLNAAHQEALMKLER	NDC80	NUF2	271	165
YRAQVYVPLKELLNETEEEINK-KIQDLSDNR	NDC80	NUF2	462	299
LQNIIDNQKYSVADIER-EIQESLKTK	NDC80	NUF2	360	241
DFEIKFNPEAGANCLVKYRAQVYVPLK-EVQLYQKKIQ	NDC80	NUF2	452	298
VELECETIKQENTR-KIQDLSDNREK	NDC80	NUF2	346	299
YQAYMSNLESHSAILDQKLNGLNEEIAR-LNELKLSVVSLK	NDC80	NUF2	327	227
LLETQDGAEKQLR-MFKMST	SPC24	NUF2	50	461
LLETQDGAEKQLR-RKMFK	SPC24	NUF2	50	458
AFAEKLSVK-MFKMST	SPC25	NUF2	46	461
DTYKDSIK-TAELKR	SPC25	NUF2	37	456
SINEFWNKFK-TAELKR	SPC25	NUF2	19	456
AFAEKLSVK-TAELKR	SPC25	NUF2	46	456
LSVKLKEEER-MFKMST	SPC25	NUF2	50	461
DTYKDSIK-TAELKRK	SPC25	NUF2	37	456
LSVKLK-MFKMST	SPC25	NUF2	50	461
AFAEKLSVK-TAELKRK	SPC25	NUF2	46	456
FKSTDTSCQMAGLR-TAELKR	SPC25	NUF2	21	456
FKSTDTSCQMAGLRDTYK-TAELKR	SPC25	NUF2	21	456
LSVKLKEEER-MFKMST	SPC25	NUF2	52	461
AFAEKLSVK-KMFKMST	SPC25	NUF2	46	461
FKSTDTSCQMAGLR-TAELKRK	SPC25	NUF2	21	456
KGGNCDLSHQER-IVEEGKVR	DSN1	PMF1	61	116
IPSNILLPEDKCK-IVEEGKVR	MIS12	PMF1	103	116
EILKQYHPVVHPL-DTLRRHVQKQEA	NSL1	PMF1	149	154
EDTRLKASLLQLTR-DKFIAQLQTSIR	SPC24	PMF1	98	79
VDREYEECMSEDLSENIKEIR-LLETQDGAEKQLR	NDC80	SPC24	624	50
ELKRKMFKMST-DGAEKQLR	NUF2	SPC24	461	50
ELKRKMFKMST-DGAEKQLR	NUF2	SPC24	458	50
DEKTAELKRKMFKMST-DGAEKQLR	NUF2	SPC24	458	50
KDNLLKLIAEVK-LKASLLQLTR	SPC25	SPC24	84	98
GKKQELEVLTANIQDLK-LKASLLQLTR	SPC25	SPC24	92	98
GKKQELEVLTANIQDLK-LKASLLQLTR	SPC25	SPC24	93	98
GPLGSGKLVQSAQNER-ETISTANKANAER	KNL1	SPC25	7	122
KATLIK-LKEEER	NDC80	SPC25	633	52
LLEMVATHVGSVEKHLEEQIAK-FKSTDTSCQMAGLR	NDC80	SPC25	598	21
DKYEKK-LKEEER	NDC80	SPC25	629	52
EIRDKYEK-LKEEER	NDC80	SPC25	629	52
DKYEKK-LKEEER	NDC80	SPC25	632	52
KATLIKSSEE-QNKLIQEK	NDC80	SPC25	638	73
HLEEQIAKVDREYEECMSEDLSENIK-FKSTDTSCQMAGLR	NDC80	SPC25	606	21
LLEMVATHVGSVEKHLEEQIAK-FKSTDTSCQMAGLRDTYK	NDC80	SPC25	598	21
KSNISEK-LIQEKK	NUF2	SPC25	213	78
AVQNQWQLQQEKHLQHLAEVSAEVR-LIAEVKGK	ZWINT	SPC25	167	90
LQIKIDEMDK-ELKATYR	KNL1	ZWINT	22	105
DKILKKI-DSQKK	KNL1	ZWINT	31	53
KIDNCLTEMETETK-KQMAMEK	KNL1	ZWINT	32	147
ELEQLKTEEEELQR-EAFEQLQAKK	KNL1	ZWINT	74	146
KIDNCLTEMETETK-ELKATYR	KNL1	ZWINT	32	105
ELEQLKTEEEELQR-AIAAKEQWK	KNL1	ZWINT	74	98
EKLQIKI-DSQKK	KNL1	ZWINT	18	53
KTSDVVLKR-DKLQR	NSL1	ZWINT	250	210
KTSDVVLKR-DKLQR	NSL1	ZWINT	257	210
DVVLKRKQTK-DSQKK	NSL1	ZWINT	259	53
KQTKDCPQR-VFQKLGNLK	NSL1	ZWINT	262	196
