# Supplementary material for: Structure of the MIS12 Complex and Molecular Basis of Its Interaction with CENP-C at Human Kinetochores
Source: Cell. 2016 Nov 3;167(4):1028–1040.e15. doi: 10.1016/j.cell.2016.10.005 (PMC5101189; doi:10.1016/j.cell.2016.10.005)
Supplement: Table S3. Cross-linking Mass Spectrometry Analysis of the KMN Network, Raw Data, Related to Figure 6 [file mmc3.xlsx]

## Sheet: KMN_INTER
Rank	Id	Protein1	Protein2	XLType	Spectrum	AbsPos1	AbsPos2	deltaAA	Mr	Mz	z	Error_rel[ppm]	nseen	mions	MatchOdds	TIC	TicA	TicB	WTIC	intsum	deltaS	ld-Score	MS2	Validation	FDR	AlphaCions	AlphaXions	BetaCions	BetaXions	uxID	comment
1	IVDSPEKLK-SVPVSSKK-a7-b7	Nuf2	CenpC	inter-protein xl	AG_Herzog_herzog_E1604_202.c.14968.14968.3_AG_Herzog_herzog_E1604_202.c.15733.15733.3	250	96	154	1996.15	666.392	3	3.3	1	6	6.66	0.28	0.21	0.07	0.04	123	0.79	23.41	4	Candidate	0.25	4	4	2	4	CenpC:96:x:Nuf2:250
1	DTFLQKLVAAGSYQRFT-DCFEEKSLAN-a6-b6	Pmf1	CenpC	inter-protein xl	AG_Herzog_herzog_E1604_210.c.20452.20452.3_AG_Herzog_herzog_E1604_210.c.20431.20431.3	48	50	2	3293.59	1098.87	3	-1.6	6	6	7.71	0.31	0.27	0.04	0.04	546	0.15	26.36	3	candidate	0.325	9	10	2	4	CenpC:50:x:Pmf1:48
1	DTFLQKLVAAGSYQRFT-EEKSLAN-a6-b3	Pmf1	CenpC	inter-protein xl	AG_Herzog_herzog_E1604_213.c.20030.20030.3_AG_Herzog_herzog_E1604_213.c.20016.20016.3	48	50	2	2871.46	958.161	3	-2	3	6	6.77	0.27	0.23	0.04	0.04	522	0.39	23.7	3	candidate	0.518	12	5	1	5	CenpC:50:x:Pmf1:48
1	IPSNILLPEDKCK-KGGNCDLSHQER-a11-b1	Mis12	Dsn1	inter-protein xl	AG_Herzog_herzog_E1604_200.c.10379.10379.4_AG_Herzog_herzog_E1604_200.c.10356.10356.4	103	61	42	3063.51	766.886	4	-0.3	5	12	9.68	0.47	0.38	0.09	0.07	554	0.34	33.33	5		0.033	6	13	7	5	Dsn1:61:x:Mis12:103
1	DTLEQLNAMITESKRSVRTLK-ELKHFA-a14-b3	Ndc80	Dsn1	inter-protein xl	AG_Herzog_herzog_E1604_206.c.19828.19828.4_AG_Herzog_herzog_E1604_206.c.20048.20048.4	497	176	321	3313.76	829.448	4	-3	1	5	6.64	0.47	0.44	0.03	0.06	405	0.61	24.48	3	candidate	0.518	5	9	1	4	Dsn1:176:x:Ndc80:497
1	TSDVVLKR-VSVQLGKR-a7-b7	Nsl1	Dsn1	inter-protein xl	AG_Herzog_herzog_E1604_203.c.10633.10633.3_AG_Herzog_herzog_E1604_203.c.10589.10589.3	257	322	65	1940.14	647.721	3	-1.2	5	12	11.28	0.52	0.23	0.29	0.08	660	0.79	38.86	4		0	4	8	4	9	Dsn1:322:x:Nsl1:257
1	QTKDCPQRK-VSVQLGKR-a3-b7	Nsl1	Dsn1	inter-protein xl	AG_Herzog_herzog_E1604_203.c.06347.06347.4_AG_Herzog_herzog_E1604_203.c.06329.06329.4	262	322	60	2183.18	546.804	4	-0.4	15	9	10.43	0.55	0.09	0.45	0.09	298	0.79	37.26	5		0.033	4	7	3	6	Dsn1:322:x:Nsl1:262
1	AKQEILKQYHPVVHPLDLK-KGGNCDLSHQER-a7-b1	Nsl1	Dsn1	inter-protein xl	AG_Herzog_herzog_E1604_196.c.07344.07344.7_AG_Herzog_herzog_E1604_196.c.07326.07326.7	149	61	88	3792.97	542.861	7	-0.9	4	14	10.66	0.51	0.41	0.1	0.08	258	0.73	36.92	5		0.033	11	9	8	6	Dsn1:61:x:Nsl1:149
1	KWYPLRPK-VSVQLGKR-a1-b7	Nsl1	Dsn1	inter-protein xl	AG_Herzog_herzog_E1604_199.c.10946.10946.4_AG_Herzog_herzog_E1604_199.c.10861.10861.4	268	322	54	2110.24	528.568	4	-0.6	8	9	8.93	0.63	0.07	0.56	0.1	295	0.65	32.26	6		0.045	5	6	1	8	Dsn1:322:x:Nsl1:268
1	KTSDVVLK-VSVQLGKR-a1-b7	Nsl1	Dsn1	inter-protein xl	AG_Herzog_herzog_E1604_200.c.09726.09726.4_AG_Herzog_herzog_E1604_200.c.09661.09661.4	250	322	72	1912.14	479.042	4	0.6	1	5	8.32	0.6	0.02	0.57	0.1	235	0.88	31.4	1	candidate	0.061	4	1	3	7	Dsn1:322:x:Nsl1:250
1	QTKDCPQR-VSVQLGKR-a3-b7	Nsl1	Dsn1	inter-protein xl	AG_Herzog_herzog_E1604_202.c.07747.07747.4_AG_Herzog_herzog_E1604_202.c.07687.07687.4	262	322	60	2055.09	514.78	4	-0.6	4	6	8.32	0.29	0.09	0.19	0.05	303	0	29.01	3		0.078	7	5	3	3	Dsn1:322:x:Nsl1:262
1	KPDAKPENFITQIETTPTETASRK-VSVQLGKR-a5-b7	Nsl1	Dsn1	inter-protein xl	AG_Herzog_herzog_E1604_197.c.10400.10400.6_AG_Herzog_herzog_E1604_197.c.10337.10337.6	231	322	91	3725	621.841	6	-0.4	4	9	8.02	0.54	0.17	0.36	0.14	274	0.24	28.02	5		0.087	5	10	2	7	Dsn1:322:x:Nsl1:231
1	AKQEILKQYHPVVHPLDLK-GSTEAKITEVK-a7-b6	Nsl1	Dsn1	inter-protein xl	AG_Herzog_herzog_E1604_196.c.09298.09298.5_AG_Herzog_herzog_E1604_196.c.09252.09252.5	149	248	99	3554.97	712.001	5	-1.6	2	11	8.44	0.34	0.18	0.16	0.06	269	0.5	27.87	4		0.092	7	4	4	9	Dsn1:248:x:Nsl1:149
1	QEILKQYHPVVHPLDLK-KGGNCDLSHQER-a5-b1	Nsl1	Dsn1	inter-protein xl	AG_Herzog_herzog_E1604_196.c.08240.08240.6_AG_Herzog_herzog_E1604_196.c.08196.08196.6	149	61	88	3593.84	599.981	6	-0.3	3	9	7.76	0.22	0.19	0.03	0.03	55	0.75	26.04	1	candidate	0.126	8	6	8	1	Dsn1:61:x:Nsl1:149
1	QEILKQYHPVVHPLDLK-GSTEAKITEVK-a5-b6	Nsl1	Dsn1	inter-protein xl	AG_Herzog_herzog_E1604_196.c.10248.10248.3_AG_Herzog_herzog_E1604_196.c.10204.10204.3	149	248	99	3355.83	1119.62	3	-2.5	5	9	7.68	0.17	0.12	0.06	0.03	300	0.19	24.74	4	Candidate	0.202	10	5	4	5	Dsn1:248:x:Nsl1:149
1	HVQKQEAENQQLADAVLAGR-KGGNCDLSHQER-a4-b1	Pmf1	Dsn1	inter-protein xl	AG_Herzog_herzog_E1604_197.c.07673.07673.4_AG_Herzog_herzog_E1604_197.c.07652.07652.4	154	61	93	3741.82	936.464	4	0.3	5	10	9.21	0.45	0.37	0.08	0.07	1199	0.26	32.96	3		0.033	11	17	6	4	Dsn1:61:x:Pmf1:154
1	RHVQKQEAENQQLADAVLAGR-KGGNCDLSHQER-a5-b1	Pmf1	Dsn1	inter-protein xl	AG_Herzog_herzog_E1604_196.c.06859.06859.4_AG_Herzog_herzog_E1604_196.c.06834.06834.4	154	61	93	3897.93	975.49	4	0.6	9	9	8.84	0.39	0.3	0.09	0.06	1027	0.41	30.18	1		0.068	11	12	8	1	Dsn1:61:x:Pmf1:154
1	KEPAWRPSGIPEKDLHSVMAPYFLQQR-EYITKFSLER-a13-b5	Pmf1	Dsn1	inter-protein xl	AG_Herzog_herzog_E1604_196.c.13981.13981.6_AG_Herzog_herzog_E1604_196.c.13927.13927.6	131	217	86	4602.36	768.068	6	-2.4	4	10	8.44	0.37	0.16	0.21	0.08	679	0.44	28.96	5		0.078	9	7	4	6	Dsn1:217:x:Pmf1:131
1	HVQKQEAENQQLADAVLAGRR-KGGNCDLSHQER-a4-b1	Pmf1	Dsn1	inter-protein xl	AG_Herzog_herzog_E1604_197.c.07069.07069.4_AG_Herzog_herzog_E1604_197.c.07003.07003.4	154	61	93	3897.92	975.488	4	-1.1	2	14	8.13	0.35	0.16	0.18	0.06	890	0.79	27.62	5		0.097	7	7	5	9	Dsn1:61:x:Pmf1:154
1	HVQKQEAENQQLADAVLAGR-GSTEAKITEVK-a4-b6	Pmf1	Dsn1	inter-protein xl	AG_Herzog_herzog_E1604_196.c.09926.09926.3_AG_Herzog_herzog_E1604_196.c.09897.09897.3	154	248	94	3503.82	1168.95	3	-1.9	3	9	7.87	0.27	0.22	0.05	0.04	855	0.43	26.12	7		0.124	11	8	1	8	Dsn1:248:x:Pmf1:154
1	DVVLKRKQTK-DKRYRKIV-a5-b2	Nsl1	Knl1	inter-protein xl	AG_Herzog_herzog_E1604_209.c.05843.05843.4_AG_Herzog_herzog_E1604_209.c.05838.05838.4	257	157	100	2428.47	608.124	4	0.8	10	8	10.07	0.41	0.24	0.17	0.07	182	0.72	35.39	3	candidate	0	7	11	3	5	Knl1:157:x:Nsl1:257
1	DDKPQQPTRPQEQSTG-DFMQKQRNRT-a3-b5	Zwint1	Knl1	inter-protein xl	AG_Herzog_herzog_E1604_210.c.08162.08162.4_AG_Herzog_herzog_E1604_210.c.08104.08104.4	244	103	141	3271.56	818.899	4	-0.3	1	6	7.87	0.45	0.36	0.08	0.07	751	0.39	27.54	4	candidate	0.111	7	14	1	5	Knl1:103:x:Zwint1:244
1	DPGVSFKAVGLQPAG-DFMQKQRNRTEELL-a7-b5	Zwint1	Knl1	inter-protein xl	AG_Herzog_herzog_E1604_209.c.16344.16344.3_AG_Herzog_herzog_E1604_209.c.16319.16319.3	269	103	166	3386.73	1129.92	3	0.2	2	9	8.3	0.35	0.24	0.11	0.06	224	0.36	27.4	7		0.125	7	10	1	8	Knl1:103:x:Zwint1:269
1	IGLTKALTQMEEAQR-IDEMDKILK-a5-b6	Zwint1	Knl1	inter-protein xl	AG_Herzog_herzog_E1604_196.c.14011.14011.4_AG_Herzog_herzog_E1604_196.c.14010.14010.4	121	28	93	2929.54	733.393	4	-3.6	2	7	7.34	0.27	0.14	0.13	0.05	435	0.76	25.14	3		0.187	8	5	1	6	Knl1:28:x:Zwint1:121
1	DPGVSFKAVGLQPAG-DKILKKI-a7-b5	Zwint1	Knl1	inter-protein xl	AG_Herzog_herzog_E1604_210.c.14959.14959.3_AG_Herzog_herzog_E1604_210.c.14924.14924.3	269	31	238	2436.4	813.141	3	-0.1	2	6	7.27	0.26	0.17	0.09	0.04	242	0.57	23.95	1	candidate	0.518	3	11	2	4	Knl1:31:x:Zwint1:269
1	DKLLCSQLQVA-EKLQIKI-a2-b2	Zwint1	Knl1	inter-protein xl	AG_Herzog_herzog_E1604_209.c.16412.16412.3_AG_Herzog_herzog_E1604_209.c.16407.16407.3	56	18	38	2282.29	761.771	3	-1.1	1	4	6.59	0.4	0.38	0.02	0.05	255	0.56	23.05	0		0.518	2	9	4	0	Knl1:18:x:Zwint1:56
1	DCFEEKSLAN-DNLFSKM-a6-b6	CenpC	Mis12	inter-protein xl	AG_Herzog_herzog_E1604_213.c.18674.18674.3_AG_Herzog_herzog_E1604_213.c.18630.18630.3	50	81	31	2202.98	735.335	3	-0.5	2	9	9.07	0.33	0.16	0.17	0.06	402	0	30.96	4		0	4	6	4	5	CenpC:50:x:Mis12:81
1	GSTEAKITEVK-YKTELCTK-a6-b2	Dsn1	Mis12	inter-protein xl	AG_Herzog_herzog_E1604_199.c.09675.09675.3_AG_Herzog_herzog_E1604_199.c.09669.09669.3	248	129	119	2341.21	781.41	3	-0.3	23	13	11.44	0.31	0.2	0.11	0.05	585	0.77	37.01	5		0.033	6	12	5	8	Dsn1:248:x:Mis12:129
1	KSLHPIHQGITELSR-KCTEK-a1-b1	Dsn1	Mis12	inter-protein xl	AG_Herzog_herzog_E1604_197.c.05323.05323.5_AG_Herzog_herzog_E1604_197.c.05280.05280.5	108	62	46	2517.34	504.475	5	0	13	7	10.67	0.39	0.34	0.05	0.05	667	0.42	35.85	3	Candidate	0.033	9	12	3	4	Dsn1:108:x:Mis12:62
1	VSVQLGKR-RLKIS-a7-b3	Dsn1	Mis12	inter-protein xl	AG_Herzog_herzog_E1604_202.c.10126.10126.4_AG_Herzog_herzog_E1604_202.c.10084.10084.4	322	203	119	1639.01	410.761	4	-0.1	3	5	9.58	0.58	0.08	0.51	0.12	145	0	34.77	2	Candidate	0.033	2	9	1	4	Dsn1:322:x:Mis12:203
1	LGCLLLSSFQFSIQKLEPFLR-KCTEK-a15-b1	Dsn1	Mis12	inter-protein xl	AG_Herzog_herzog_E1604_197.c.19700.19700.4_AG_Herzog_herzog_E1604_197.c.19682.19682.4	148	62	86	3297.74	825.444	4	-1.8	2	4	8.73	0.46	0.44	0.03	0.06	744	0.46	31.54	2	Candidate	0.061	14	15	2	2	Dsn1:148:x:Mis12:62
1	AKASSLSEELK-KCTEK-a2-b1	Dsn1	Mis12	inter-protein xl	AG_Herzog_herzog_E1604_200.c.06739.06739.3_AG_Herzog_herzog_E1604_200.c.06696.06696.3	167	62	105	1964.01	655.678	3	-0.9	4	5	8.46	0.26	0.24	0.02	0.03	291	0.54	27.63	2	Candidate	0.097	8	7	2	3	Dsn1:167:x:Mis12:62
1	DESTQCFQKVSVQLGKRSMQQL-DNVEKESKRLKIS-a9-b8	Dsn1	Mis12	inter-protein xl	AG_Herzog_herzog_E1604_207.c.12134.12134.5_AG_Herzog_herzog_E1604_207.c.12213.12213.5	315	200	115	4279.19	856.846	5	-1	5	6	7.22	0.42	0.38	0.04	0.06	452	0.51	24.96	5	candidate	0.479	8	11	1	5	Dsn1:315:x:Mis12:200
1	DESTQCFQKVSVQLGKRSMQQL-DNVEKESKRLKIS-a9-b5	Dsn1	Mis12	inter-protein xl	AG_Herzog_herzog_E1604_207.c.12145.12145.6_AG_Herzog_herzog_E1604_207.c.12169.12169.6	315	197	118	4279.19	714.207	6	0.2	1	5	6.72	0.41	0.37	0.04	0.06	441	0.33	23.82	3	candidate	0.518	8	11	2	3	Dsn1:315:x:Mis12:197
1	ITEVKVEPMTYLGSSQNEVLNTKPDYQK-YKTELCTK-a5-b2	Dsn1	Mis12	inter-protein xl	AG_Herzog_herzog_E1604_197.c.11687.11687.4_AG_Herzog_herzog_E1604_197.c.11668.11668.4	253	129	124	4390.2	1098.56	4	1.2	3	5	6.86	0.24	0.19	0.05	0.04	119	0.73	23.11	1		0.25	7	11	4	1	Dsn1:253:x:Mis12:129
1	DESTQCFQKVSVQLGKRSMQQL-DNVEKESKRLKIS-a9-b11	Dsn1	Mis12	inter-protein xl	AG_Herzog_herzog_E1604_206.c.12146.12146.4_AG_Herzog_herzog_E1604_206.c.12136.12136.4	315	203	112	4279.2	1070.81	4	2.2	1	8	6.33	0.31	0.17	0.15	0.05	394	0.4	22.48	3		0.52	9	5	3	5	Dsn1:315:x:Mis12:203
1	TSDVVLKR-RLKIS-a7-b3	Nsl1	Mis12	inter-protein xl	AG_Herzog_herzog_E1604_203.c.09877.09877.4_AG_Herzog_herzog_E1604_203.c.09790.09790.4	257	203	54	1670.01	418.51	4	-1	2	7	10.34	0.48	0.07	0.41	0.1	147	0.79	37.23	3	Candidate	0.033	3	6	1	6	Mis12:203:x:Nsl1:257
1	KTSDVVLKR-RLKIS-a8-b3	Nsl1	Mis12	inter-protein xl	AG_Herzog_herzog_E1604_200.c.07551.07551.4_AG_Herzog_herzog_E1604_200.c.07459.07459.4	257	203	54	1798.1	450.534	4	-0.4	2	4	8.51	0.48	0.17	0.31	0.09	170	0.61	31.64	2	candidate	0.061	6	6	1	3	Mis12:203:x:Nsl1:257
1	KTSDVVLK-RLKIS-a1-b3	Nsl1	Mis12	inter-protein xl	AG_Herzog_herzog_E1604_203.c.09327.09327.3_AG_Herzog_herzog_E1604_203.c.09281.09281.3	250	203	47	1642	548.342	3	0.1	5	5	6.87	0.46	0.12	0.34	0.09	306	0.69	26.11	2	Candidate	0.124	5	2	1	4	Mis12:203:x:Nsl1:250
1	EISEAMKSLPALIEQGEGFSQVLR-KLQNIR-a7-b1	Nsl1	Mis12	inter-protein xl	AG_Herzog_herzog_E1604_197.c.16335.16335.4_AG_Herzog_herzog_E1604_197.c.16334.16334.4	189	187	2	3539.89	885.98	4	-3.5	1	5	7.02	0.21	0.15	0.06	0.04	488	0.38	23.18	2		0.25	10	7	3	2	Mis12:187:x:Nsl1:189
1	DCPQRKWYPLRPKKINL-DNVEKESKRLKIS-a6-b5	Nsl1	Mis12	inter-protein xl	AG_Herzog_herzog_E1604_206.c.10347.10347.6_AG_Herzog_herzog_E1604_206.c.10258.10258.6	268	197	71	3894.12	650.028	6	-3.1	1	7	6.49	0.37	0.22	0.15	0.06	430	0.56	22.15	5	candidate	0.564	6	7	2	5	Mis12:197:x:Nsl1:268
1	HVQKQEAENQQLADAVLAGR-TELCTKQALLAELEEQK-a4-b6	Pmf1	Mis12	inter-protein xl	AG_Herzog_herzog_E1604_197.c.13733.13733.4_AG_Herzog_herzog_E1604_197.c.13735.13735.4	154	135	19	4345.22	1087.31	4	0.2	1	14	9.62	0.39	0.17	0.22	0.06	1218	0.56	32.36	5		0.045	10	8	8	6	Mis12:135:x:Pmf1:154
1	HVQKQEAENQQLADAVLAGR-YKTELCTKQALLAELEEQK-a4-b8	Pmf1	Mis12	inter-protein xl	AG_Herzog_herzog_E1604_196.c.13179.13179.4_AG_Herzog_herzog_E1604_196.c.13156.13156.4	154	135	19	4636.36	1160.1	4	-3.4	3	14	9.06	0.31	0.15	0.17	0.05	1361	0.25	29.9	7		0.074	8	8	7	7	Mis12:135:x:Pmf1:154
1	RHVQKQEAENQQLADAVLAGR-TELCTKQALLAELEEQK-a5-b6	Pmf1	Mis12	inter-protein xl	AG_Herzog_herzog_E1604_197.c.13007.13007.5_AG_Herzog_herzog_E1604_197.c.12926.12926.5	154	135	19	4501.32	901.272	5	-0.7	2	9	7.78	0.29	0.04	0.25	0.05	708	0.55	26.05	2	candidate	0.126	7	2	9	8	Mis12:135:x:Pmf1:154
1	DCYKCFYQLQPAMTQQIY-DISPVQIRKCT-a4-b9	Pmf1	Mis12	inter-protein xl	AG_Herzog_herzog_E1604_209.c.17715.17715.3_AG_Herzog_herzog_E1604_209.c.17695.17695.3	63	62	1	3809.8	1270.94	3	2.6	2	3	6.46	0.35	0.34	0.01	0.05	335	0.24	23.07	1	candidate	0.518	8	14	2	1	Mis12:62:x:Pmf1:63
1	EEISDIKEEGNLEAVLNALDKIVEEGK-IPSNILLPEDKCK-a21-b11	Pmf1	Mis12	inter-protein xl	AG_Herzog_herzog_E1604_196.c.19770.19770.5_AG_Herzog_herzog_E1604_196.c.19811.19811.5	110	103	7	4647.41	930.489	5	-0.3	4	5	6.11	0.48	0.46	0.02	0.06	466	0.66	22.69	1		0.26	7	12	4	1	Mis12:103:x:Pmf1:110
1	RHVQKQEAENQQLADAVLAGR-YKTELCTKQALLAELEEQK-a5-b8	Pmf1	Mis12	inter-protein xl	AG_Herzog_herzog_E1604_197.c.12666.12666.5_AG_Herzog_herzog_E1604_197.c.12660.12660.5	154	135	19	4792.49	959.505	5	1.2	2	10	6.96	0.23	0.14	0.09	0.04	662	0.54	22.34	5	Candidate	0.262	6	9	5	5	Mis12:135:x:Pmf1:154
1	ESTQCFQKVSVQLGKRSMQQL-ESLRKLKASLQG-a8-b7	Dsn1	Ndc80	inter-protein xl	AG_Herzog_herzog_E1604_206.c.11455.11455.6_AG_Herzog_herzog_E1604_206.c.11434.11434.6	315	300	15	3948.1	659.025	6	3	1	8	8.04	0.26	0.15	0.11	0.04	428	0.74	26.72	2	candidate	0.205	8	9	3	5	Dsn1:315:x:Ndc80:300
1	SQEIFLNLKTALEK-KVGNNLQR-a9-b1	Nuf2	Ndc80	inter-protein xl	AG_Herzog_herzog_E1604_200.c.15062.15062.4_AG_Herzog_herzog_E1604_200.c.15051.15051.4	427	577	150	2698.5	675.633	4	0.1	8	7	8.98	0.62	0.59	0.03	0.08	285	0.53	35.22	1		0.033	10	13	6	1	Ndc80:577:x:Nuf2:427
1	DVKQYKRTVIE-EKHKHLL-a6-b2	Nuf2	Ndc80	inter-protein xl	AG_Herzog_herzog_E1604_209.c.08457.08457.4_AG_Herzog_herzog_E1604_209.c.08397.08397.4	370	537	167	2419.36	605.848	4	0.2	9	9	9.42	0.28	0.17	0.11	0.05	328	0.66	31.97	3	candidate	0	5	6	5	4	Ndc80:537:x:Nuf2:370
1	DTVQKLKNARQ-ELQQTINKLTK-a7-b8	Nuf2	Ndc80	inter-protein xl	AG_Herzog_herzog_E1604_209.c.11744.11744.3_AG_Herzog_herzog_E1604_209.c.11701.11701.3	266	382	116	2752.54	918.521	3	-1.3	13	11	9.67	0.26	0.14	0.12	0.04	277	0.56	31.78	7		0	6	8	3	8	Ndc80:382:x:Nuf2:266
1	DAAEREKLK-RKVGNNLQR-a7-b2	Nuf2	Ndc80	inter-protein xl	AG_Herzog_herzog_E1604_199.c.05376.05376.3_AG_Herzog_herzog_E1604_199.c.05344.05344.3	416	577	161	2280.26	761.096	3	-0.6	22	8	9.07	0.43	0.27	0.16	0.07	207	0.32	31.04	5		0.068	3	5	5	7	Ndc80:577:x:Nuf2:416
1	DAAEREKLK-KVGNNLQR-a7-b1	Nuf2	Ndc80	inter-protein xl	AG_Herzog_herzog_E1604_203.c.06480.06480.3_AG_Herzog_herzog_E1604_203.c.06425.06425.3	416	577	161	2124.16	709.062	3	-1.3	9	9	8.94	0.46	0.33	0.12	0.07	233	0.85	30.85	4	candidate	0.068	3	10	5	4	Ndc80:577:x:Nuf2:416
1	LGIQQLKDAAEREK-KVGNNLQR-a7-b1	Nuf2	Ndc80	inter-protein xl	AG_Herzog_herzog_E1604_200.c.12229.12229.5_AG_Herzog_herzog_E1604_200.c.12189.12189.5	409	577	168	2663.47	533.702	5	-0.9	3	10	9.2	0.32	0.08	0.24	0.06	287	0.71	30.17	5		0.068	4	6	6	7	Ndc80:577:x:Nuf2:409
1	NKILTGADGK-KVSLFGKR-a2-b7	Nuf2	Ndc80	inter-protein xl	AG_Herzog_herzog_E1604_199.c.10266.10266.4_AG_Herzog_herzog_E1604_199.c.10218.10218.4	21	59	38	2087.2	522.809	4	-3.4	2	7	8.43	0.48	0.17	0.31	0.08	169	0.54	30.11	3	Candidate	0.068	4	9	2	5	Ndc80:59:x:Nuf2:21
1	LSVVSLKEIQESLK-VSLFGKR-a7-b6	Nuf2	Ndc80	inter-protein xl	AG_Herzog_herzog_E1604_199.c.16414.16414.4_AG_Herzog_herzog_E1604_199.c.16385.16385.4	234	59	175	2515.46	629.872	4	-2.8	3	7	8.31	0.43	0.21	0.22	0.08	482	0.63	29.64	4		0.078	8	5	2	5	Ndc80:59:x:Nuf2:234
1	KSNISEK-VSLFGKR-a1-b6	Nuf2	Ndc80	inter-protein xl	AG_Herzog_herzog_E1604_202.c.09713.09713.4_AG_Herzog_herzog_E1604_202.c.09644.09644.4	213	59	154	1747.98	438.003	4	-0.8	1	9	7.99	0.59	0.02	0.56	0.1	223	0.66	29.51	3		0.078	6	3	1	9	Ndc80:59:x:Nuf2:213
1	DTVQKLKNARQEVVEKY-ELQQTINKLTK-a7-b8	Nuf2	Ndc80	inter-protein xl	AG_Herzog_herzog_E1604_206.c.12394.12394.6_AG_Herzog_herzog_E1604_206.c.12294.12294.6	266	382	116	3499.93	584.33	6	2.5	12	10	8.99	0.34	0.07	0.27	0.07	287	0.87	29.45	4	candidate	0	6	4	6	10	Ndc80:382:x:Nuf2:266
1	LASILKESLNLEDQIESDESELKK-LKLIPK-a6-b2	Nuf2	Ndc80	inter-protein xl	AG_Herzog_herzog_E1604_197.c.15152.15152.5_AG_Herzog_herzog_E1604_197.c.15122.15122.5	315	423	108	3578.99	716.806	5	0.1	3	3	8.72	0.25	0.23	0.02	0.03	287	0.83	28.85	0		0.078	11	14	3	0	Ndc80:423:x:Nuf2:315
1	DVKQYKRTVIE-EKHKHLL-a3-b2	Nuf2	Ndc80	inter-protein xl	AG_Herzog_herzog_E1604_206.c.07408.07408.4_AG_Herzog_herzog_E1604_206.c.07381.07381.4	367	537	170	2419.36	605.847	4	-1.2	3	6	8.62	0.28	0.15	0.13	0.05	143	0.77	28.13	3	candidate	0	6	7	2	4	Ndc80:537:x:Nuf2:367
1	LASILKESLNLEDQIESDESELK-LKLIPK-a6-b2	Nuf2	Ndc80	inter-protein xl	AG_Herzog_herzog_E1604_196.c.16404.16404.4_AG_Herzog_herzog_E1604_196.c.16391.16391.4	315	423	108	3450.89	863.731	4	-0.9	4	4	8.27	0.3	0.29	0.01	0.04	441	0.22	28.03	0	Candidate	0.087	8	12	3	1	Ndc80:423:x:Nuf2:315
1	DKMQQLNAAHQ-ELQSKLK-a2-b5	Nuf2	Ndc80	inter-protein xl	AG_Herzog_herzog_E1604_209.c.10644.10644.3_AG_Herzog_herzog_E1604_209.c.10629.10629.3	151	253	102	2265.18	756.067	3	-1.1	1	5	7.81	0.17	0.15	0.03	0.03	230	0.36	25.71	2		0.419	6	6	3	2	Ndc80:253:x:Nuf2:151
1	MQQLNAAHQEALMKLER-EKEPNRLESLR-a14-b2	Nuf2	Ndc80	inter-protein xl	AG_Herzog_herzog_E1604_196.c.10122.10122.5_AG_Herzog_herzog_E1604_196.c.10109.10109.5	165	288	123	3517.8	704.569	5	-2.6	2	6	6.43	0.34	0.29	0.05	0.05	241	0.8	22.85	1	Candidate	0.257	5	10	3	3	Ndc80:288:x:Nuf2:165
1	DSPEKLKNYK-DNQKYSVA-a5-b4	Nuf2	Ndc80	inter-protein xl	AG_Herzog_herzog_E1604_209.c.10544.10544.3_AG_Herzog_herzog_E1604_209.c.10511.10511.3	250	360	110	2282.14	761.722	3	-0.6	3	6	6.66	0.29	0.1	0.2	0.05	189	0	22.71	2	candidate	0.52	1	5	3	5	Ndc80:360:x:Nuf2:250
1	LATAQFKINK-LIPKGAENSK-a7-b4	Nuf2	Ndc80	inter-protein xl	AG_Herzog_herzog_E1604_199.c.12927.12927.4_AG_Herzog_herzog_E1604_199.c.12892.12892.4	358	427	69	2326.33	582.59	4	1.2	1	6	6.64	0.16	0.14	0.02	0.03	184	0.89	22.68	2	candidate	0.26	4	4	3	3	Ndc80:427:x:Nuf2:358
1	DTYKDSIKAFAEK-EIRDKYEK-a8-b5	Spc25	Ndc80	inter-protein xl	AG_Herzog_herzog_E1604_200.c.11231.11231.4_AG_Herzog_herzog_E1604_200.c.11168.11168.4	41	629	588	2732.39	684.105	4	-0.3	3	12	11.19	0.36	0.24	0.12	0.06	390	0.46	36.75	4		0.033	6	12	4	8	Ndc80:629:x:Spc25:41
1	DSIKAFAEK-EIRDKYEK-a4-b5	Spc25	Ndc80	inter-protein xl	AG_Herzog_herzog_E1604_202.c.10918.10918.3_AG_Herzog_herzog_E1604_202.c.10864.10864.3	41	629	588	2225.16	742.727	3	0	6	11	10.56	0.41	0.2	0.21	0.07	351	0.78	36.09	4		0.033	4	9	3	8	Ndc80:629:x:Spc25:41
1	LKEEER-DKYEK-a2-b2	Spc25	Ndc80	inter-protein xl	AG_Herzog_herzog_E1604_202.c.05640.05640.4_AG_Herzog_herzog_E1604_202.c.05587.05587.4	52	629	577	1621.82	406.462	4	-1.5	3	7	10.26	0.37	0.23	0.14	0.06	479	0.33	35.97	2	Candidate	0.033	5	5	3	4	Ndc80:629:x:Spc25:52
1	DSIKAFAEK-DKYEK-a4-b2	Spc25	Ndc80	inter-protein xl	AG_Herzog_herzog_E1604_203.c.10892.10892.3_AG_Herzog_herzog_E1604_203.c.10856.10856.3	41	629	588	1826.93	609.985	3	1	3	6	9.91	0.48	0.41	0.07	0.07	317	0.66	34.59	1	Candidate	0.033	5	8	2	4	Ndc80:629:x:Spc25:41
1	DKSINEFWNKFKST-EEQIAKV-a10-b6	Spc25	Ndc80	inter-protein xl	AG_Herzog_herzog_E1604_210.c.15855.15855.4_AG_Herzog_herzog_E1604_210.c.15835.15835.4	19	606	587	2696.37	675.1	4	-0.8	4	8	8.24	0.37	0.05	0.31	0.08	341	0.61	28.07	2		0	6	2	3	7	Ndc80:606:x:Spc25:19
1	DKSINEFWNKFKST-EEQIAKV-a12-b6	Spc25	Ndc80	inter-protein xl	AG_Herzog_herzog_E1604_210.c.15843.15843.3_AG_Herzog_herzog_E1604_210.c.15813.15813.3	21	606	585	2696.37	899.797	3	-1.3	1	7	6.54	0.4	0.04	0.36	0.09	334	0.51	23.48	4		0.518	5	5	2	5	Ndc80:606:x:Spc25:21
1	EAFEQLQAKK-LESLEAKNR-a9-b7	Zwint1	Ndc80	inter-protein xl	AG_Herzog_herzog_E1604_202.c.18739.18739.3_AG_Herzog_herzog_E1604_202.c.18698.18698.3	146	271	125	2387.26	796.763	3	-2.3	5	3	7.15	0.37	0.34	0.03	0.06	518	0.9	25.63	1	candidate	0.146	6	10	2	1	Ndc80:271:x:Zwint1:146
1	KGGNCDLSHQER-RKQYPR-a1-b2	Dsn1	Nsl1	inter-protein xl	AG_Herzog_herzog_E1604_199.c.04406.04406.3_AG_Herzog_herzog_E1604_199.c.04372.04372.3	61	127	66	2384.18	795.733	3	-0.4	3	8	10.56	0.36	0.28	0.09	0.06	418	0	36.16	2		0.033	10	10	3	5	Dsn1:61:x:Nsl1:127
1	KSLHPIHQGITELSR-CTSKR-a1-b4	Dsn1	Nsl1	inter-protein xl	AG_Herzog_herzog_E1604_199.c.07172.07172.4_AG_Herzog_herzog_E1604_199.c.06982.06982.4	108	43	65	2503.33	626.84	4	-1.2	10	7	10.62	0.33	0.25	0.08	0.05	374	0.81	34.03	3	Candidate	0.033	7	9	2	5	Dsn1:108:x:Nsl1:43
1	KGGNCDLSHQER-KQYPR-a1-b1	Dsn1	Nsl1	inter-protein xl	AG_Herzog_herzog_E1604_202.c.05600.05600.4_AG_Herzog_herzog_E1604_202.c.05571.05571.4	61	127	66	2228.07	558.026	4	-1.4	4	7	10.14	0.28	0.18	0.1	0.05	355	0	33.28	2	Candidate	0.033	8	10	2	5	Dsn1:61:x:Nsl1:127
1	ASMKETNR-KQYPR-a4-b1	Dsn1	Nsl1	inter-protein xl	AG_Herzog_herzog_E1604_203.c.06053.06053.3_AG_Herzog_herzog_E1604_203.c.06009.06009.3	102	127	25	1763.89	588.973	3	-2.2	2	6	9.11	0.37	0.34	0.03	0.05	354	0	31.3	2	Candidate	0.061	3	11	2	4	Dsn1:102:x:Nsl1:127
1	KSLHPIHQGITELSR-KQYPR-a1-b1	Dsn1	Nsl1	inter-protein xl	AG_Herzog_herzog_E1604_200.c.08691.08691.5_AG_Herzog_herzog_E1604_200.c.08658.08658.5	108	127	19	2543.4	509.688	5	1.8	2	5	9.14	0.23	0.2	0.03	0.03	83	0.5	29.42	1	Candidate	0.078	9	9	4	1	Dsn1:108:x:Nsl1:127
1	KGGNCDLSHQER-TIKAK-a1-b3	Dsn1	Nsl1	inter-protein xl	AG_Herzog_herzog_E1604_200.c.04122.04122.4_AG_Herzog_herzog_E1604_200.c.04105.04105.4	61	142	81	2097.07	525.274	4	0.8	4	5	8.67	0.39	0.08	0.31	0.09	135	0.44	29.36	2	Candidate	0.078	7	5	2	3	Dsn1:61:x:Nsl1:142
1	LQSKSLHLSPQEQSASYQDRR-KQYPR-a4-b1	Dsn1	Nsl1	inter-protein xl	AG_Herzog_herzog_E1604_197.c.06572.06572.6_AG_Herzog_herzog_E1604_197.c.06542.06542.6	76	127	51	3285.68	548.622	6	-0.9	4	3	7.42	0.31	0.28	0.03	0.04	547	0.53	24.98	1	Candidate	0.193	8	10	2	1	Dsn1:76:x:Nsl1:127
1	DESTQCFQKVSVQLGKRSMQQL-DVVLKRKQTK-a9-b7	Dsn1	Nsl1	inter-protein xl	AG_Herzog_herzog_E1604_206.c.11055.11055.5_AG_Herzog_herzog_E1604_206.c.11033.11033.5	315	259	56	3948.1	790.628	5	2	3	5	7.15	0.39	0.36	0.03	0.05	475	0.46	24.8	3	candidate	0.5	8	13	1	4	Dsn1:315:x:Nsl1:259
1	QLQAFMDESTQCFQKVSVQLGK-KWYPLRPK-a15-b1	Dsn1	Nsl1	inter-protein xl	AG_Herzog_herzog_E1604_197.c.13745.13745.4_AG_Herzog_herzog_E1604_197.c.13744.13744.4	315	268	47	3795.95	949.995	4	-0.2	4	5	6.89	0.33	0.3	0.03	0.04	583	0.24	24.03	0	Candidate	0.23	7	15	3	2	Dsn1:315:x:Nsl1:268
1	QTWDQLLLHYQQEAKEILSR-KILECVIK-a15-b1	Dsn1	Nsl1	inter-protein xl	AG_Herzog_herzog_E1604_196.c.18667.18667.5_AG_Herzog_herzog_E1604_196.c.18599.18599.5	237	132	105	3637.95	728.597	5	-2.1	2	5	6.83	0.34	0.27	0.07	0.05	233	0.59	23.96	0		0.236	5	10	5	0	Dsn1:237:x:Nsl1:132
1	DESTQCFQKVSVQLGKRSMQQL-DVVLKRKQTK-a16-b7	Dsn1	Nsl1	inter-protein xl	AG_Herzog_herzog_E1604_206.c.11425.11425.4_AG_Herzog_herzog_E1604_206.c.11420.11420.4	322	259	63	3948.09	988.031	4	0.1	5	8	6.7	0.41	0.26	0.15	0.07	762	0.73	22.85	4		0.52	3	13	1	7	Dsn1:322:x:Nsl1:259
1	LLGEEIEYLKR-KWYPLRPK-a10-b1	Knl1	Nsl1	inter-protein xl	AG_Herzog_herzog_E1604_199.c.14620.14620.5_AG_Herzog_herzog_E1604_199.c.14583.14583.5	232	268	36	2586.45	518.299	5	-1	7	6	8.82	0.71	0.66	0.05	0.1	444	0.65	34.63	2	candidate	0.033	8	12	4	2	Knl1:232:x:Nsl1:268
1	EQTLAQIDFMQKQR-KTSDVVLK-a12-b1	Knl1	Nsl1	inter-protein xl	AG_Herzog_herzog_E1604_199.c.13489.13489.4_AG_Herzog_herzog_E1604_199.c.13483.13483.4	103	250	147	2761.47	691.374	4	-1	3	7	9	0.44	0.4	0.04	0.06	264	0.82	32.25	2		0.045	7	15	4	3	Knl1:103:x:Nsl1:250
1	DFMQKQRNRT-DVVLKRKQTK-a5-b7	Knl1	Nsl1	inter-protein xl	AG_Herzog_herzog_E1604_210.c.06774.06774.4_AG_Herzog_herzog_E1604_210.c.06689.06689.4	103	259	156	2674.47	669.625	4	-0.3	1	6	7.76	0.27	0.08	0.18	0.04	309	0.57	25.42	3	candidate	0.457	2	4	4	10	Knl1:103:x:Nsl1:259
1	ELEVQKEQTLAQI-DVVLKRKQTK-a6-b5	Knl1	Nsl1	inter-protein xl	AG_Herzog_herzog_E1604_209.c.12482.12482.4_AG_Herzog_herzog_E1604_209.c.12450.12450.4	91	257	166	2879.63	720.915	4	-1	3	5	7.22	0.18	0.14	0.04	0.03	185	0.75	23.26	3	candidate	0.518	9	7	1	4	Knl1:91:x:Nsl1:257
1	IPSNILLPEDKCK-RKQYPR-a11-b2	Mis12	Nsl1	inter-protein xl	AG_Herzog_herzog_E1604_199.c.10375.10375.5_AG_Herzog_herzog_E1604_199.c.10363.10363.5	103	127	24	2510.36	503.08	5	-2	4	8	10.49	0.65	0.59	0.06	0.09	329	0.64	38.75	3		0	6	15	4	4	Mis12:103:x:Nsl1:127
1	DNVEKESKRLKIS-DVVLKRKQTK-a8-b5	Mis12	Nsl1	inter-protein xl	AG_Herzog_herzog_E1604_207.c.06085.06085.5_AG_Herzog_herzog_E1604_207.c.06043.06043.5	200	257	57	2896.67	580.342	5	0.7	13	12	11.09	0.51	0.33	0.18	0.08	472	0	37.98	4		0	7	10	4	8	Mis12:200:x:Nsl1:257
1	DNVEKESKRLKIS-DVVLKRKQTK-a5-b7	Mis12	Nsl1	inter-protein xl	AG_Herzog_herzog_E1604_206.c.05720.05720.5_AG_Herzog_herzog_E1604_206.c.05676.05676.5	197	259	62	2896.67	580.343	5	0.9	3	11	10.52	0.42	0.22	0.2	0.07	740	0.62	36.73	4		0	6	7	5	6	Mis12:197:x:Nsl1:259
1	DNVEKESKRLKIS-DVVLKRKQTK-a11-b5	Mis12	Nsl1	inter-protein xl	AG_Herzog_herzog_E1604_207.c.05743.05743.6_AG_Herzog_herzog_E1604_207.c.05645.05645.6	203	257	54	2896.67	483.786	6	-0.6	10	8	9.3	0.63	0.19	0.44	0.11	168	0.38	34.22	4		0	5	8	1	7	Mis12:203:x:Nsl1:257
1	IPSNILLPEDKCK-KQYPR-a11-b1	Mis12	Nsl1	inter-protein xl	AG_Herzog_herzog_E1604_203.c.12373.12373.4_AG_Herzog_herzog_E1604_203.c.12494.12494.4	103	127	24	2354.26	589.573	4	-2.9	16	5	9.27	0.49	0.43	0.05	0.06	264	0.39	33.57	1	Candidate	0.033	7	9	3	2	Mis12:103:x:Nsl1:127
1	DNVEKESKRLKIS-DVVLKRKQTK-a8-b7	Mis12	Nsl1	inter-protein xl	AG_Herzog_herzog_E1604_206.c.05852.05852.4_AG_Herzog_herzog_E1604_206.c.05674.05674.4	200	259	59	2896.67	725.175	4	-0.7	16	11	9.55	0.38	0.18	0.19	0.06	523	0.39	32.27	4		0	5	8	3	8	Mis12:200:x:Nsl1:259
1	DNVEKESKRLKIS-DVVLKRKQTK-a11-b7	Mis12	Nsl1	inter-protein xl	AG_Herzog_herzog_E1604_210.c.07243.07243.4_AG_Herzog_herzog_E1604_210.c.07202.07202.4	203	259	56	2896.67	725.175	4	-1	14	9	8.81	0.31	0.2	0.12	0.05	412	0.55	29.41	4		0	5	8	3	6	Mis12:203:x:Nsl1:259
1	DNVEKESKRLKIS-EVFSSCHRKP-a11-b9	Mis12	Nsl1	inter-protein xl	AG_Herzog_herzog_E1604_206.c.07218.07218.4_AG_Herzog_herzog_E1604_206.c.07206.07206.4	203	227	24	2928.51	733.135	4	-1	1	10	8.67	0.21	0.09	0.12	0.04	405	0.53	27.43	6	candidate	0.125	6	7	2	8	Mis12:203:x:Nsl1:227
1	INHERNELQQTINKLTK-KINLD-a14-b1	Ndc80	Nsl1	inter-protein xl	AG_Herzog_herzog_E1604_197.c.09221.09221.5_AG_Herzog_herzog_E1604_197.c.09194.09194.5	382	276	106	2817.54	564.517	5	3.1	11	5	9.17	0.4	0.3	0.1	0.07	479	0.53	30.69	3	Candidate	0.068	8	11	2	3	Ndc80:382:x:Nsl1:276
1	IVEEGKVR-RKQYPR-a6-b2	Pmf1	Nsl1	inter-protein xl	AG_Herzog_herzog_E1604_199.c.05744.05744.5_AG_Herzog_herzog_E1604_199.c.05673.05673.5	116	127	11	1913.08	383.624	5	-1.3	6	9	10.73	0.47	0.09	0.38	0.08	305	0.35	39.05	3		0	5	5	3	6	Nsl1:127:x:Pmf1:116
1	IVEEGKVR-KQYPR-a6-b1	Pmf1	Nsl1	inter-protein xl	AG_Herzog_herzog_E1604_203.c.07461.07461.4_AG_Herzog_herzog_E1604_203.c.07388.07388.4	116	127	11	1756.98	440.252	4	-2.9	2	4	9.04	0.36	0.35	0.01	0.05	88	0.66	31.79	0	candidate	0.061	3	8	3	1	Nsl1:127:x:Pmf1:116
1	HVQKQEAENQQLADAVLAGR-QEILKQYHPVVHPLDLK-a4-b5	Pmf1	Nsl1	inter-protein xl	AG_Herzog_herzog_E1604_196.c.11176.11176.7_AG_Herzog_herzog_E1604_196.c.11100.11100.7	154	149	5	4398.35	629.343	7	0.2	5	7	7.79	0.65	0.6	0.05	0.1	797	0.41	30.07	2		0.074	10	17	4	3	Nsl1:149:x:Pmf1:154
1	RHVQKQEAENQQLADAVLAGR-QEILKQYHPVVHPLDLK-a5-b5	Pmf1	Nsl1	inter-protein xl	AG_Herzog_herzog_E1604_197.c.10554.10554.6_AG_Herzog_herzog_E1604_197.c.10543.10543.6	154	149	5	4554.44	760.081	6	-0.9	4	13	8.88	0.28	0.11	0.17	0.05	132	0.67	29.62	5		0.078	10	6	6	7	Nsl1:149:x:Pmf1:154
1	LLDTMVDTFLQKLVAAGSYQR-KQYPR-a12-b1	Pmf1	Nsl1	inter-protein xl	AG_Herzog_herzog_E1604_196.c.20168.20168.4_AG_Herzog_herzog_E1604_196.c.20161.20161.4	48	127	79	3196.7	800.182	4	0.2	1	3	8.34	0.39	0.35	0.04	0.05	706	0.31	29.1	0	Candidate	0.078	10	10	3	0	Nsl1:127:x:Pmf1:48
1	KEPAWRPSGIPEK-KQYPR-a1-b1	Pmf1	Nsl1	inter-protein xl	AG_Herzog_herzog_E1604_200.c.08919.08919.4_AG_Herzog_herzog_E1604_200.c.08892.08892.4	119	127	8	2322.25	581.571	4	1	2	4	8.33	0.36	0.3	0.06	0.05	249	0.24	28.47	2	Candidate	0.081	8	8	2	2	Nsl1:127:x:Pmf1:119
1	RHVQKQEAENQQLADAVLAGR-AKQEILKQYHPVVHPLDLK-a5-b7	Pmf1	Nsl1	inter-protein xl	AG_Herzog_herzog_E1604_196.c.09891.09891.5_AG_Herzog_herzog_E1604_196.c.09852.09852.5	154	149	5	4753.58	951.724	5	0.3	7	13	8.36	0.31	0.14	0.17	0.05	522	0.71	28.01	6		0.087	7	8	5	8	Nsl1:149:x:Pmf1:154
1	HVQKQEAENQQLADAVLAGR-AKQEILKQYHPVVHPLDLK-a4-b7	Pmf1	Nsl1	inter-protein xl	AG_Herzog_herzog_E1604_197.c.10455.10455.5_AG_Herzog_herzog_E1604_197.c.10412.10412.5	154	149	5	4597.48	920.503	5	0	3	7	6.98	0.5	0.44	0.06	0.08	503	0.88	26.06	3	candidate	0.126	8	13	4	3	Nsl1:149:x:Pmf1:154
1	KTNNFSAFLANVR-TSDVVLKR-a1-b7	Spc25	Nsl1	inter-protein xl	AG_Herzog_herzog_E1604_199.c.14303.14303.4_AG_Herzog_herzog_E1604_199.c.14278.14278.4	203	257	54	2535.38	634.853	4	-0.6	3	8	10.07	0.43	0.37	0.06	0.06	772	0.75	34.86	2		0.033	10	12	4	4	Nsl1:257:x:Spc25:203
1	KTNNFSAFLANVR-KTSDVVLK-a1-b1	Spc25	Nsl1	inter-protein xl	AG_Herzog_herzog_E1604_199.c.14004.14004.3_AG_Herzog_herzog_E1604_199.c.13978.13978.3	203	250	47	2507.37	836.797	3	-2.4	1	9	8.67	0.35	0.27	0.08	0.05	661	0.81	30.34	3		0.068	9	7	6	3	Nsl1:250:x:Spc25:203
1	KTNNFSAFLANVR-WYPLRPKK-a1-b7	Spc25	Nsl1	inter-protein xl	AG_Herzog_herzog_E1604_200.c.14250.14250.5_AG_Herzog_herzog_E1604_200.c.14252.14252.5	203	275	72	2705.48	542.104	5	0.9	4	3	7.32	0.56	0.54	0.02	0.08	361	0	28.66	1	Candidate	0.078	8	13	1	2	Nsl1:275:x:Spc25:203
1	QQAEQERDKLQR-KTSDVVLK-a9-b1	Zwint1	Nsl1	inter-protein xl	AG_Herzog_herzog_E1604_199.c.07535.07535.3_AG_Herzog_herzog_E1604_199.c.07474.07474.3	210	250	40	2554.37	852.464	3	-1	3	11	9.26	0.25	0.11	0.14	0.04	392	0.63	29.85	4		0.074	4	9	6	5	Nsl1:250:x:Zwint1:210
1	QQAEQERDKLQR-KTSDVVLKR-a9-b1	Zwint1	Nsl1	inter-protein xl	AG_Herzog_herzog_E1604_200.c.06813.06813.5_AG_Herzog_herzog_E1604_200.c.06780.06780.5	210	250	40	2710.48	543.103	5	1.6	7	9	8.51	0.26	0.2	0.06	0.04	288	0.8	28.64	1		0.078	5	7	7	2	Nsl1:250:x:Zwint1:210
1	ILATDVSSKNTPDSK-MKDTVQK-a9-b2	CenpC	Nuf2	inter-protein xl	AG_Herzog_herzog_E1604_200.c.07937.07937.3_AG_Herzog_herzog_E1604_200.c.07874.07874.3	133	259	126	2561.32	854.781	3	-2.3	1	4	7.57	0.44	0.41	0.03	0.06	418	0.19	27.34	1	Candidate	0.106	7	13	1	3	CenpC:133:x:Nuf2:259
1	TLKEEVQKLDDLYQQK-LMIVKK-a3-b5	Ndc80	Nuf2	inter-protein xl	AG_Herzog_herzog_E1604_196.c.13172.13172.5_AG_Herzog_herzog_E1604_196.c.13200.13200.5	504	348	156	2845.59	570.125	5	0.3	10	7	10.59	0.68	0.3	0.39	0.15	262	0.35	39.91	4		0	13	13	3	4	Ndc80:504:x:Nuf2:348
1	LTKDLEAEQQK-TKIVDSPEK-a3-b2	Ndc80	Nuf2	inter-protein xl	AG_Herzog_herzog_E1604_199.c.09215.09215.3_AG_Herzog_herzog_E1604_199.c.09149.09149.3	385	243	142	2455.3	819.443	3	-0.5	3	14	11.45	0.31	0.18	0.13	0.05	124	0.35	38.72	6		0	7	10	6	8	Ndc80:385:x:Nuf2:243
1	TLKEEVQK-LMIVKK-a3-b5	Ndc80	Nuf2	inter-protein xl	AG_Herzog_herzog_E1604_199.c.09975.09975.4_AG_Herzog_herzog_E1604_199.c.09932.09932.4	504	348	156	1842.09	461.53	4	0.2	8	7	10.12	0.62	0.26	0.36	0.11	246	0.56	37.1	3		0.033	5	6	2	5	Ndc80:504:x:Nuf2:348
1	LQNIIDNQKYSVADIER-TKIVDSPEK-a9-b2	Ndc80	Nuf2	inter-protein xl	AG_Herzog_herzog_E1604_200.c.13358.13358.3_AG_Herzog_herzog_E1604_200.c.13321.13321.3	360	243	117	3171.66	1058.23	3	-0.9	8	10	10.14	0.49	0.4	0.08	0.07	681	0.31	36.66	4		0.033	11	11	5	5	Ndc80:360:x:Nuf2:243
1	INHERNELQQTINKLTK-LKNAR-a14-b2	Ndc80	Nuf2	inter-protein xl	AG_Herzog_herzog_E1604_200.c.10967.10967.5_AG_Herzog_herzog_E1604_200.c.10736.10736.5	382	266	116	2816.56	564.32	5	0.3	35	6	10.78	0.41	0.27	0.15	0.08	476	0.41	36.36	3	Candidate	0.033	9	13	2	4	Ndc80:382:x:Nuf2:266
1	VELECETIKQENTR-TKIVDSPEK-a9-b2	Ndc80	Nuf2	inter-protein xl	AG_Herzog_herzog_E1604_200.c.10556.10556.3_AG_Herzog_herzog_E1604_200.c.10519.10519.3	346	243	103	2901.46	968.162	3	-0.7	4	11	10.27	0.45	0.35	0.1	0.07	681	0.48	36.33	5		0.033	10	12	6	5	Ndc80:346:x:Nuf2:243
1	GKEAIETQLAEYHK-LKNAR-a2-b2	Ndc80	Nuf2	inter-protein xl	AG_Herzog_herzog_E1604_199.c.10002.10002.4_AG_Herzog_herzog_E1604_199.c.09980.09980.4	405	266	139	2354.26	589.572	4	-0.4	2	6	10.61	0.29	0.23	0.05	0.04	859	0.2	34.42	3	Candidate	0.033	8	9	2	4	Ndc80:405:x:Nuf2:266
1	IKEAEEEDEK-KHEDVK-a2-b1	Ndc80	Nuf2	inter-protein xl	AG_Herzog_herzog_E1604_199.c.03970.03970.3_AG_Herzog_herzog_E1604_199.c.03944.03944.3	519	362	157	2111.03	704.683	3	-0.7	4	8	9.76	0.4	0.23	0.17	0.07	388	0.73	34.27	3		0.033	7	7	3	5	Ndc80:519:x:Nuf2:362
1	LQNIIDNQKYSVADIER-IVDSPEKLK-a9-b7	Ndc80	Nuf2	inter-protein xl	AG_Herzog_herzog_E1604_197.c.11702.11702.4_AG_Herzog_herzog_E1604_197.c.11698.11698.4	360	250	110	3183.7	796.934	4	0.6	3	9	9.87	0.46	0.17	0.29	0.09	218	0.29	33.77	6		0.033	10	9	3	6	Ndc80:360:x:Nuf2:250
1	AQVYVPLKELLNETEEEINK-KIQDLSDNR-a8-b1	Ndc80	Nuf2	inter-protein xl	AG_Herzog_herzog_E1604_197.c.16659.16659.4_AG_Herzog_herzog_E1604_197.c.16421.16421.4	462	299	163	3583.86	896.973	4	-0.5	28	8	8.94	0.49	0.41	0.08	0.07	709	0.42	33.13	1		0.033	10	12	7	1	Ndc80:462:x:Nuf2:299
1	LQNIIDNQKYSVADIER-NYKEK-a9-b3	Ndc80	Nuf2	inter-protein xl	AG_Herzog_herzog_E1604_199.c.12583.12583.4_AG_Herzog_herzog_E1604_199.c.12581.12581.4	360	255	105	2836.46	710.122	4	-1.1	2	4	9.58	0.37	0.35	0.02	0.04	588	0.2	32.76	2	Candidate	0.033	12	10	2	2	Ndc80:360:x:Nuf2:255
1	SQDVNKQGLYTPQTK-KSNISEK-a6-b1	Ndc80	Nuf2	inter-protein xl	AG_Herzog_herzog_E1604_200.c.08320.08320.3_AG_Herzog_herzog_E1604_200.c.08247.08247.3	26	213	187	2648.37	883.796	3	0.1	2	8	9.82	0.38	0.33	0.05	0.05	755	0.22	32.71	3		0.033	8	11	4	4	Ndc80:26:x:Nuf2:213
1	TLKEEVQKLDDLYQQK-RLMIVKK-a3-b6	Ndc80	Nuf2	inter-protein xl	AG_Herzog_herzog_E1604_197.c.12417.12417.4_AG_Herzog_herzog_E1604_197.c.12426.12426.4	504	348	156	3001.69	751.43	4	-0.5	6	7	9.54	0.32	0.24	0.08	0.05	523	0.77	32.66	2		0.033	11	10	3	4	Ndc80:504:x:Nuf2:348
1	LQNIIDNQKYSVADIER-LKNYK-a9-b2	Ndc80	Nuf2	inter-protein xl	AG_Herzog_herzog_E1604_202.c.13829.13829.4_AG_Herzog_herzog_E1604_202.c.13805.13805.4	360	252	108	2820.5	706.134	4	0.8	8	4	9.04	0.39	0.36	0.03	0.05	880	0.32	32.26	2	Candidate	0.045	13	12	2	2	Ndc80:360:x:Nuf2:252
1	AQVYVPLKELLNETEEEINK-KIQDLSDNREK-a8-b1	Ndc80	Nuf2	inter-protein xl	AG_Herzog_herzog_E1604_197.c.15163.15163.4_AG_Herzog_herzog_E1604_197.c.15438.15438.4	462	299	163	3841	961.259	4	1	36	8	8.49	0.61	0.57	0.04	0.08	236	0.45	32.09	3		0.058	13	13	4	4	Ndc80:462:x:Nuf2:299
1	LTKDLEAEQQK-LKNAR-a3-b2	Ndc80	Nuf2	inter-protein xl	AG_Herzog_herzog_E1604_202.c.07787.07787.4_AG_Herzog_herzog_E1604_202.c.07724.07724.4	385	266	119	2040.12	511.037	4	-1.6	4	4	9.53	0.3	0.28	0.02	0.04	472	0.49	31.99	2	Candidate	0.061	7	8	2	2	Ndc80:385:x:Nuf2:266
1	IKEAEEEDEK-VQEKR-a2-b4	Ndc80	Nuf2	inter-protein xl	AG_Herzog_herzog_E1604_200.c.04605.04605.4_AG_Herzog_herzog_E1604_200.c.04582.04582.4	519	383	136	2015	504.758	4	-2.2	4	5	9.9	0.27	0.17	0.1	0.05	489	0.61	31.58	3	Candidate	0.061	6	7	2	3	Ndc80:519:x:Nuf2:383
1	DLFNVDAFKLESLEAK-KSNISEK-a9-b1	Ndc80	Nuf2	inter-protein xl	AG_Herzog_herzog_E1604_199.c.16171.16171.3_AG_Herzog_herzog_E1604_199.c.16147.16147.3	264	213	51	2780.45	927.823	3	-1.2	2	7	8.95	0.33	0.22	0.11	0.06	265	0.82	31.25	2		0.068	8	9	4	3	Ndc80:264:x:Nuf2:213
1	IKEAEEEDEK-LATAQFKINK-a2-b7	Ndc80	Nuf2	inter-protein xl	AG_Herzog_herzog_E1604_199.c.09339.09339.3_AG_Herzog_herzog_E1604_199.c.09300.09300.3	519	358	161	2489.29	830.771	3	0.1	1	11	9.17	0.37	0.1	0.27	0.06	580	0.66	31.22	2		0.068	6	5	3	12	Ndc80:519:x:Nuf2:358
1	CASELESLEKHK-VQEKR-a10-b4	Ndc80	Nuf2	inter-protein xl	AG_Herzog_herzog_E1604_200.c.07146.07146.4_AG_Herzog_herzog_E1604_200.c.07137.07137.4	537	383	154	2226.13	557.541	4	0.8	5	6	9.01	0.43	0.32	0.11	0.07	262	0	31	4	Candidate	0.068	3	12	2	4	Ndc80:537:x:Nuf2:383
1	YQAYMSNLESHSAILDQKLNGLNEEIAR-KSNISEK-a18-b1	Ndc80	Nuf2	inter-protein xl	AG_Herzog_herzog_E1604_197.c.13537.13537.4_AG_Herzog_herzog_E1604_197.c.13525.13525.4	327	213	114	4149.07	1038.28	4	0	6	5	8.76	0.41	0.36	0.05	0.06	273	0.3	30.61	1		0.068	15	12	4	1	Ndc80:327:x:Nuf2:213
1	TLKEEVQK-RLMIVKK-a3-b6	Ndc80	Nuf2	inter-protein xl	AG_Herzog_herzog_E1604_199.c.08919.08919.3_AG_Herzog_herzog_E1604_199.c.08830.08830.3	504	348	156	1998.19	667.072	3	0.3	4	8	9.37	0.24	0.14	0.1	0.04	282	0.53	30.59	2	Candidate	0.068	5	6	4	4	Ndc80:504:x:Nuf2:348
1	VELECETIKQENTR-LKNAR-a9-b2	Ndc80	Nuf2	inter-protein xl	AG_Herzog_herzog_E1604_199.c.08857.08857.3_AG_Herzog_herzog_E1604_199.c.08788.08788.3	346	266	80	2486.28	829.767	3	-0.5	2	4	8.57	0.37	0.34	0.04	0.05	330	0.37	29.6	2	Candidate	0.078	9	10	1	3	Ndc80:346:x:Nuf2:266
1	SQDVNKQGLYTPQTK-NKILTGADGK-a6-b2	Ndc80	Nuf2	inter-protein xl	AG_Herzog_herzog_E1604_199.c.10652.10652.4_AG_Herzog_herzog_E1604_199.c.10614.10614.4	26	21	5	2859.49	715.881	4	-1.6	1	10	8.02	0.4	0.25	0.15	0.06	374	0.68	29.36	3		0.078	8	5	7	3	Ndc80:26:x:Nuf2:21
1	DLEAEQQKLWNEELK-LKNAR-a8-b2	Ndc80	Nuf2	inter-protein xl	AG_Herzog_herzog_E1604_199.c.13604.13604.3_AG_Herzog_herzog_E1604_199.c.13566.13566.3	393	266	127	2610.36	871.128	3	-1.9	4	3	8.13	0.47	0.43	0.03	0.06	822	0.63	29.31	2	Candidate	0.078	11	12	1	2	Ndc80:393:x:Nuf2:266
1	CASELESLEKHK-KHEDVK-a10-b1	Ndc80	Nuf2	inter-protein xl	AG_Herzog_herzog_E1604_200.c.06565.06565.4_AG_Herzog_herzog_E1604_200.c.06508.06508.4	537	362	175	2322.14	581.544	4	-3.1	3	8	8.66	0.36	0.16	0.21	0.07	213	0.58	29.02	2	candidate	0.078	3	8	4	4	Ndc80:537:x:Nuf2:362
1	YRAQVYVPLKELLNETEEEINK-KIQDLSDNREK-a10-b1	Ndc80	Nuf2	inter-protein xl	AG_Herzog_herzog_E1604_196.c.14366.14366.5_AG_Herzog_herzog_E1604_196.c.14290.14290.5	462	299	163	4160.17	833.041	5	0.6	5	6	7.8	0.44	0.38	0.07	0.06	641	0.51	28.38	2		0.081	11	13	2	4	Ndc80:462:x:Nuf2:299
1	LQNIIDNQKYSVADIER-MKDTVQK-a9-b2	Ndc80	Nuf2	inter-protein xl	AG_Herzog_herzog_E1604_200.c.12786.12786.4_AG_Herzog_herzog_E1604_200.c.12757.12757.4	360	259	101	3004.55	752.146	4	-0.3	2	3	7.79	0.42	0.4	0.02	0.05	559	0.43	28.33	1	Candidate	0.081	12	12	2	1	Ndc80:360:x:Nuf2:259
1	LDDLYQQKIK-KHEDVK-a8-b1	Ndc80	Nuf2	inter-protein xl	AG_Herzog_herzog_E1604_200.c.08296.08296.4_AG_Herzog_herzog_E1604_200.c.08229.08229.4	517	362	155	2155.16	539.797	4	1.4	2	4	7.94	0.45	0.34	0.11	0.07	350	0.68	28.15	1	candidate	0.081	8	9	1	3	Ndc80:517:x:Nuf2:362
1	IKEAEEEDEK-EKLATAQFK-a2-b2	Ndc80	Nuf2	inter-protein xl	AG_Herzog_herzog_E1604_200.c.08772.08772.3_AG_Herzog_herzog_E1604_200.c.08708.08708.3	519	351	168	2391.2	798.076	3	-0.3	2	9	8.22	0.23	0.14	0.08	0.04	566	0.68	27.76	3		0.092	6	5	5	4	Ndc80:519:x:Nuf2:351
1	FNPEAGANCLVKYR-KIQDLSDNREK-a12-b1	Ndc80	Nuf2	inter-protein xl	AG_Herzog_herzog_E1604_200.c.11379.11379.4_AG_Herzog_herzog_E1604_200.c.11355.11355.4	452	299	153	3120.56	781.148	4	-1.3	3	6	6.95	0.72	0.7	0.02	0.11	172	0.87	27.6	3	candidate	0.097	5	10	3	3	Ndc80:452:x:Nuf2:299
1	DLFNVDAFKLESLEAKNR-MQQLNAAHQEALMKLER-a16-b14	Ndc80	Nuf2	inter-protein xl	AG_Herzog_herzog_E1604_196.c.14278.14278.4_AG_Herzog_herzog_E1604_196.c.14257.14257.4	271	165	106	4256.17	1065.05	4	-1.3	3	13	8.39	0.34	0.2	0.14	0.06	736	0.35	27.55	6		0.106	6	9	6	7	Ndc80:271:x:Nuf2:165
1	YRAQVYVPLKELLNETEEEINK-KIQDLSDNR-a10-b1	Ndc80	Nuf2	inter-protein xl	AG_Herzog_herzog_E1604_196.c.15511.15511.5_AG_Herzog_herzog_E1604_196.c.15546.15546.5	462	299	163	3903.01	781.611	5	-3.3	5	6	8.01	0.28	0.23	0.05	0.04	281	0.51	26.36	1		0.124	9	10	5	1	Ndc80:462:x:Nuf2:299
1	LQNIIDNQKYSVADIER-EIQESLKTK-a9-b7	Ndc80	Nuf2	inter-protein xl	AG_Herzog_herzog_E1604_199.c.13673.13673.3_AG_Herzog_herzog_E1604_199.c.13632.13632.3	360	241	119	3230.69	1077.9	3	-3.4	3	4	7.2	0.35	0.3	0.06	0.05	474	0.39	26.17	3	Candidate	0.124	12	11	1	3	Ndc80:360:x:Nuf2:241
1	DFEIKFNPEAGANCLVKYRAQVYVPLK-EVQLYQKKIQ-a17-b7	Ndc80	Nuf2	inter-protein xl	AG_Herzog_herzog_E1604_206.c.15159.15159.5_AG_Herzog_herzog_E1604_206.c.15158.15158.5	452	298	154	4582.42	917.492	5	-1.4	2	13	7.8	0.36	0.16	0.2	0.08	397	0.76	25.91	6		0.415	5	8	4	11	Ndc80:452:x:Nuf2:298
1	VELECETIKQENTR-KIQDLSDNREK-a9-b1	Ndc80	Nuf2	inter-protein xl	AG_Herzog_herzog_E1604_199.c.09784.09784.4_AG_Herzog_herzog_E1604_199.c.09761.09761.4	346	299	47	3230.61	808.661	4	1.6	2	6	7.35	0.39	0.34	0.05	0.06	515	0.34	25.88	2	candidate	0.142	6	12	4	2	Ndc80:346:x:Nuf2:299
1	YQAYMSNLESHSAILDQKLNGLNEEIAR-LNELKLSVVSLK-a18-b5	Ndc80	Nuf2	inter-protein xl	AG_Herzog_herzog_E1604_197.c.16382.16382.4_AG_Herzog_herzog_E1604_197.c.16288.16288.4	327	227	100	4686.45	1172.62	4	-0.7	3	5	6.7	0.29	0.25	0.04	0.04	173	0.28	23.37	3	Candidate	0.25	11	9	2	3	Ndc80:327:x:Nuf2:227
1	LLETQDGAEKQLR-MFKMST-a10-b3	Spc24	Nuf2	inter-protein xl	AG_Herzog_herzog_E1604_200.c.12959.12959.3_AG_Herzog_herzog_E1604_200.c.12947.12947.3	50	461	411	2381.2	794.74	3	-0.5	3	9	9.5	0.35	0.21	0.14	0.06	558	0.48	32.64	5		0.033	9	8	1	8	Nuf2:461:x:Spc24:50
1	LLETQDGAEKQLR-RKMFK-a10-b2	Spc24	Nuf2	inter-protein xl	AG_Herzog_herzog_E1604_199.c.09044.09044.3_AG_Herzog_herzog_E1604_199.c.08998.08998.3	50	458	408	2346.28	783.101	3	3.3	2	3	8.21	0.37	0.36	0.01	0.04	437	0.44	29.04	1	candidate	0.078	6	12	2	1	Nuf2:458:x:Spc24:50
1	AFAEKLSVK-MFKMST-a5-b3	Spc25	Nuf2	inter-protein xl	AG_Herzog_herzog_E1604_203.c.15556.15556.3_AG_Herzog_herzog_E1604_203.c.15097.15097.3	46	461	415	1872.97	625.331	3	-1.6	72	12	11.24	0.39	0.24	0.15	0.06	339	0	39.57	5		0	6	7	3	9	Nuf2:461:x:Spc25:46
1	DTYKDSIK-TAELKR-a4-b5	Spc25	Nuf2	inter-protein xl	AG_Herzog_herzog_E1604_203.c.09309.09309.4_AG_Herzog_herzog_E1604_203.c.09248.09248.4	37	456	419	1822.96	456.748	4	-2.8	12	7	9.73	0.41	0.29	0.13	0.07	207	0	34.56	4		0.033	3	5	2	5	Nuf2:456:x:Spc25:37
1	SINEFWNKFK-TAELKR-a8-b5	Spc25	Nuf2	inter-protein xl	AG_Herzog_herzog_E1604_203.c.15033.15033.4_AG_Herzog_herzog_E1604_203.c.15019.15019.4	19	456	437	2166.15	542.544	4	-0.8	2	6	9.39	0.55	0.47	0.08	0.08	178	0.19	34.35	4		0.033	4	11	1	5	Nuf2:456:x:Spc25:19
1	AFAEKLSVK-TAELKR-a5-b5	Spc25	Nuf2	inter-protein xl	AG_Herzog_herzog_E1604_203.c.10763.10763.3_AG_Herzog_herzog_E1604_203.c.10680.10680.3	46	456	410	1846.05	616.359	3	-1.7	6	7	9.46	0.54	0.37	0.16	0.08	227	0.49	34.26	4		0.033	5	7	1	6	Nuf2:456:x:Spc25:46
1	LSVKLKEEER-MFKMST-a4-b3	Spc25	Nuf2	inter-protein xl	AG_Herzog_herzog_E1604_200.c.11368.11368.4_AG_Herzog_herzog_E1604_200.c.11339.11339.4	50	461	411	2111.1	528.783	4	-0.6	6	9	9.96	0.27	0.03	0.24	0.06	96	0.7	33.48	4		0.033	5	4	3	7	Nuf2:461:x:Spc25:50
1	DTYKDSIK-TAELKRK-a4-b5	Spc25	Nuf2	inter-protein xl	AG_Herzog_herzog_E1604_203.c.07654.07654.3_AG_Herzog_herzog_E1604_203.c.07610.07610.3	37	456	419	1951.07	651.363	3	1.4	1	9	9.3	0.39	0.25	0.14	0.06	305	0	32.06	5		0.058	3	9	1	8	Nuf2:456:x:Spc25:37
1	LSVKLK-MFKMST-a4-b3	Spc25	Nuf2	inter-protein xl	AG_Herzog_herzog_E1604_203.c.13589.13589.3_AG_Herzog_herzog_E1604_203.c.13565.13565.3	50	461	411	1567.87	523.632	3	0.5	2	7	9.64	0.26	0.15	0.12	0.04	143	0	31.8	4	candidate	0.061	2	5	3	5	Nuf2:461:x:Spc25:50
1	AFAEKLSVK-TAELKRK-a5-b5	Spc25	Nuf2	inter-protein xl	AG_Herzog_herzog_E1604_199.c.08795.08795.4_AG_Herzog_herzog_E1604_199.c.08755.08755.4	46	456	410	1974.15	494.546	4	0.7	5	7	7.96	0.61	0.02	0.58	0.11	141	0.8	29.87	2	candidate	0.074	4	3	1	7	Nuf2:456:x:Spc25:46
1	FKSTDTSCQMAGLR-TAELKR-a2-b5	Spc25	Nuf2	inter-protein xl	AG_Herzog_herzog_E1604_199.c.09670.09670.3_AG_Herzog_herzog_E1604_199.c.09608.09608.3	21	456	435	2455.22	819.416	3	1.3	2	5	8.65	0.34	0.3	0.04	0.05	772	0	29.74	2	Candidate	0.078	10	10	1	4	Nuf2:456:x:Spc25:21
1	FKSTDTSCQMAGLRDTYK-TAELKR-a2-b5	Spc25	Nuf2	inter-protein xl	AG_Herzog_herzog_E1604_199.c.09997.09997.3_AG_Herzog_herzog_E1604_199.c.09968.09968.3	21	456	435	2962.46	988.493	3	1.2	7	6	8.6	0.3	0.26	0.05	0.04	583	0	29.07	3	Candidate	0.078	13	9	1	5	Nuf2:456:x:Spc25:21
1	LSVKLKEEER-MFKMST-a6-b3	Spc25	Nuf2	inter-protein xl	AG_Herzog_herzog_E1604_199.c.11336.11336.4_AG_Herzog_herzog_E1604_199.c.11328.11328.4	52	461	409	2111.1	528.782	4	-1.7	3	6	8.42	0.24	0.02	0.22	0.05	71	0	27.7	4	Candidate	0.092	1	5	3	6	Nuf2:461:x:Spc25:52
1	AFAEKLSVK-KMFKMST-a5-b4	Spc25	Nuf2	inter-protein xl	AG_Herzog_herzog_E1604_200.c.12483.12483.3_AG_Herzog_herzog_E1604_200.c.12444.12444.3	46	461	415	2001.07	668.031	3	0.9	1	7	8.53	0.16	0.08	0.08	0.03	90	0.59	26.36	4	Candidate	0.124	5	6	1	6	Nuf2:461:x:Spc25:46
1	FKSTDTSCQMAGLR-TAELKRK-a2-b5	Spc25	Nuf2	inter-protein xl	AG_Herzog_herzog_E1604_200.c.08323.08323.3_AG_Herzog_herzog_E1604_200.c.08257.08257.3	21	456	435	2583.31	862.112	3	-1.3	2	6	6.76	0.2	0.15	0.04	0.03	425	0.28	22.94	3	Candidate	0.257	10	4	1	5	Nuf2:456:x:Spc25:21
1	KGGNCDLSHQER-IVEEGKVR-a1-b6	Dsn1	Pmf1	inter-protein xl	AG_Herzog_herzog_E1604_199.c.05860.05860.4_AG_Herzog_herzog_E1604_199.c.05805.05805.4	61	116	55	2466.22	617.564	4	-1.4	5	5	8.02	0.73	0.01	0.71	0.15	145	0	31.84	1	Candidate	0.061	3	2	4	8	Dsn1:61:x:Pmf1:116
1	IPSNILLPEDKCK-IVEEGKVR-a11-b6	Mis12	Pmf1	inter-protein xl	AG_Herzog_herzog_E1604_199.c.12087.12087.4_AG_Herzog_herzog_E1604_199.c.12042.12042.4	103	116	13	2592.42	649.112	4	-0.6	3	8	8.35	0.71	0.14	0.57	0.14	151	0.38	31.97	3	Candidate	0.061	3	7	3	5	Mis12:103:x:Pmf1:116
1	EILKQYHPVVHPL-DTLRRHVQKQEA-a4-b9	Nsl1	Pmf1	inter-protein xl	AG_Herzog_herzog_E1604_207.c.08879.08879.6_AG_Herzog_herzog_E1604_207.c.08818.08818.6	149	154	5	3189.74	532.631	6	-0.1	1	7	7.27	0.53	0.49	0.04	0.08	254	0.76	27.02	4		0.143	8	5	2	5	Nsl1:149:x:Pmf1:154
1	EDTRLKASLLQLTR-DKFIAQLQTSIR-a6-b2	Spc24	Pmf1	inter-protein xl	AG_Herzog_herzog_E1604_207.c.18307.18307.4_AG_Herzog_herzog_E1604_207.c.18438.18438.4	98	79	19	3199.79	800.955	4	-1	1	4	6.7	0.22	0.04	0.18	0.04	644	0.47	23.75	3	candidate	0.518	1	3	11	8	Pmf1:79:x:Spc24:98
1	VDREYEECMSEDLSENIKEIR-LLETQDGAEKQLR-a18-b10	Ndc80	Spc24	inter-protein xl	AG_Herzog_herzog_E1604_196.c.12497.12497.4_AG_Herzog_herzog_E1604_196.c.12389.12389.4	624	50	574	4281.03	1071.27	4	-2	2	14	8.61	0.27	0.07	0.2	0.05	413	0.51	28.27	5		0.081	9	5	5	9	Ndc80:624:x:Spc24:50
1	ELKRKMFKMST-DGAEKQLR-a8-b5	Nuf2	Spc24	inter-protein xl	AG_Herzog_herzog_E1604_209.c.08678.08678.5_AG_Herzog_herzog_E1604_209.c.08627.08627.5	461	50	411	2451.3	491.267	5	-0.5	2	9	9.37	0.28	0.12	0.16	0.05	361	0.55	30.06	6	candidate	0	2	7	4	8	Nuf2:461:x:Spc24:50
1	ELKRKMFKMST-DGAEKQLR-a5-b5	Nuf2	Spc24	inter-protein xl	AG_Herzog_herzog_E1604_210.c.08691.08691.5_AG_Herzog_herzog_E1604_210.c.08652.08652.5	458	50	408	2451.29	491.267	5	-1.6	1	8	8.33	0.23	0.07	0.15	0.04	346	0.8	27.42	5	candidate	0.125	3	5	4	5	Nuf2:458:x:Spc24:50
1	DEKTAELKRKMFKMST-DGAEKQLR-a10-b5	Nuf2	Spc24	inter-protein xl	AG_Herzog_herzog_E1604_209.c.10176.10176.4_AG_Herzog_herzog_E1604_209.c.10155.10155.4	458	50	408	2995.55	749.895	4	0.4	4	9	7.96	0.31	0.12	0.19	0.06	455	0.48	26.95	2	candidate	0.143	4	5	4	6	Nuf2:458:x:Spc24:50
1	KDNLLKLIAEVK-LKASLLQLTR-a6-b2	Spc25	Spc24	inter-protein xl	AG_Herzog_herzog_E1604_199.c.16293.16293.4_AG_Herzog_herzog_E1604_199.c.16281.16281.4	84	98	14	2662.64	666.667	4	0.6	4	12	10.46	0.42	0.12	0.3	0.07	632	0.59	37.56	5		0.033	6	6	11	7	Spc24:98:x:Spc25:84
1	GKKQELEVLTANIQDLK-LKASLLQLTR-a2-b2	Spc25	Spc24	inter-protein xl	AG_Herzog_herzog_E1604_197.c.14380.14380.4_AG_Herzog_herzog_E1604_197.c.14362.14362.4	92	98	6	3205.86	802.473	4	-1.6	2	10	9.24	0.39	0.23	0.16	0.06	568	0	31.27	4		0.068	8	8	5	5	Spc24:98:x:Spc25:92
1	GKKQELEVLTANIQDLK-LKASLLQLTR-a3-b2	Spc25	Spc24	inter-protein xl	AG_Herzog_herzog_E1604_196.c.14399.14399.4_AG_Herzog_herzog_E1604_196.c.14373.14373.4	93	98	5	3205.87	802.475	4	1	1	9	8.74	0.38	0.23	0.15	0.06	551	0.54	29.8	3		0.074	7	9	6	3	Spc24:98:x:Spc25:93
1	GPLGSGKLVQSAQNER-ETISTANKANAER-a7-b8	Knl1	Spc25	inter-protein xl	AG_Herzog_herzog_E1604_196.c.05594.05594.7_AG_Herzog_herzog_E1604_196.c.05503.05503.7	7	122	115	3181.63	455.527	7	0.5	1	10	7.71	0.32	0.05	0.27	0.06	165	0.59	25.23	4	Candidate	0.187	3	7	5	5	Knl1:7:x:Spc25:122
1	KATLIK-LKEEER-a1-b2	Ndc80	Spc25	inter-protein xl	AG_Herzog_herzog_E1604_202.c.07169.07169.4_AG_Herzog_herzog_E1604_202.c.07078.07078.4	633	52	581	1612.94	404.243	4	0.3	24	10	11.34	0.33	0.08	0.25	0.05	319	0.67	37.52	4		0.033	4	6	4	6	Ndc80:633:x:Spc25:52
1	LLEMVATHVGSVEKHLEEQIAK-FKSTDTSCQMAGLR-a14-b2	Ndc80	Spc25	inter-protein xl	AG_Herzog_herzog_E1604_196.c.12894.12894.4_AG_Herzog_herzog_E1604_196.c.12892.12892.4	598	21	577	4199.1	1050.78	4	-0.7	5	18	10.67	0.41	0.16	0.25	0.07	882	0.29	36.26	9		0.033	8	10	9	10	Ndc80:598:x:Spc25:21
1	DKYEKK-LKEEER-a2-b2	Ndc80	Spc25	inter-protein xl	AG_Herzog_herzog_E1604_199.c.03982.03982.3_AG_Herzog_herzog_E1604_199.c.03947.03947.3	629	52	577	1749.91	584.312	3	-0.6	6	8	10.55	0.41	0.18	0.23	0.07	387	0.56	35.74	4		0.033	4	7	3	5	Ndc80:629:x:Spc25:52
1	EIRDKYEK-LKEEER-a5-b2	Ndc80	Spc25	inter-protein xl	AG_Herzog_herzog_E1604_199.c.05825.05825.3_AG_Herzog_herzog_E1604_199.c.05781.05781.3	629	52	577	2020.05	674.357	3	0.4	17	8	10.01	0.45	0.32	0.13	0.07	410	0.88	35.63	4	candidate	0.033	3	9	3	5	Ndc80:629:x:Spc25:52
1	DKYEKK-LKEEER-a5-b2	Ndc80	Spc25	inter-protein xl	AG_Herzog_herzog_E1604_203.c.04679.04679.3_AG_Herzog_herzog_E1604_203.c.04636.04636.3	632	52	580	1749.91	584.313	3	-0.3	8	7	9.83	0.57	0.41	0.17	0.09	400	0.42	35.56	4		0.033	3	6	3	4	Ndc80:632:x:Spc25:52
1	KATLIKSSEE-QNKLIQEK-a6-b3	Ndc80	Spc25	inter-protein xl	AG_Herzog_herzog_E1604_199.c.08963.08963.3_AG_Herzog_herzog_E1604_199.c.08920.08920.3	638	73	565	2242.24	748.422	3	0.2	4	11	10.64	0.21	0.11	0.1	0.03	218	0.69	34.12	6	Candidate	0.033	4	8	4	7	Ndc80:638:x:Spc25:73
1	HLEEQIAKVDREYEECMSEDLSENIK-FKSTDTSCQMAGLR-a8-b2	Ndc80	Spc25	inter-protein xl	AG_Herzog_herzog_E1604_196.c.13299.13299.5_AG_Herzog_herzog_E1604_196.c.13376.13376.5	606	21	585	4932.24	987.457	5	-2.6	5	17	9.41	0.36	0.17	0.19	0.07	826	0	31.92	3		0.061	12	5	7	10	Ndc80:606:x:Spc25:21
1	LLEMVATHVGSVEKHLEEQIAK-FKSTDTSCQMAGLRDTYK-a14-b2	Ndc80	Spc25	inter-protein xl	AG_Herzog_herzog_E1604_196.c.12632.12632.4_AG_Herzog_herzog_E1604_196.c.12607.12607.4	598	21	577	4706.33	1177.59	4	-2.4	5	7	7.43	0.28	0.24	0.04	0.04	864	0.14	25.04	0		0.191	10	11	6	1	Ndc80:598:x:Spc25:21
1	KSNISEK-LIQEKK-a1-b5	Nuf2	Spc25	inter-protein xl	AG_Herzog_herzog_E1604_202.c.05503.05503.3_AG_Herzog_herzog_E1604_202.c.05479.05479.3	213	78	135	1699.97	567.666	3	1.7	2	10	10.5	0.32	0.05	0.27	0.06	152	0.71	35.74	2	Candidate	0.033	5	5	3	7	Nuf2:213:x:Spc25:78
1	AVQNQWQLQQEKHLQHLAEVSAEVR-LIAEVKGK-a12-b6	Zwint1	Spc25	inter-protein xl	AG_Herzog_herzog_E1604_196.c.11045.11045.6_AG_Herzog_herzog_E1604_196.c.11004.11004.6	167	90	77	3963.13	661.529	6	-1.3	2	6	7.47	0.4	0.16	0.24	0.1	201	0.37	26.64	4		0.124	9	8	2	4	Spc25:90:x:Zwint1:167
1	LQIKIDEMDK-ELKATYR-a4-b3	Knl1	Zwint1	inter-protein xl	AG_Herzog_herzog_E1604_200.c.12082.12082.4_AG_Herzog_herzog_E1604_200.c.12052.12052.4	22	105	83	2249.2	563.308	4	1	2	8	9.39	0.22	0.12	0.1	0.04	124	0.51	31.52	1	Candidate	0.061	6	8	6	2	Knl1:22:x:Zwint1:105
1	DKILKKI-DSQKK-a5-b4	Knl1	Zwint1	inter-protein xl	AG_Herzog_herzog_E1604_213.c.07974.07974.3_AG_Herzog_herzog_E1604_213.c.07370.07370.3	31	53	22	1598.96	533.995	3	0.7	3	3	8.8	0.5	0.39	0.1	0.08	323	0	30.8	0	candidate	0	3	8	2	1	Knl1:31:x:Zwint1:53
1	KIDNCLTEMETETK-KQMAMEK-a1-b1	Knl1	Zwint1	inter-protein xl	AG_Herzog_herzog_E1604_199.c.11199.11199.4_AG_Herzog_herzog_E1604_199.c.11157.11157.4	32	147	115	2713.26	679.324	4	-1.4	4	6	8.91	0.35	0.3	0.05	0.05	839	0.89	30.23	1	candidate	0.068	10	10	4	2	Knl1:32:x:Zwint1:147
1	ELEQLKTEEEELQR-EAFEQLQAKK-a6-b9	Knl1	Zwint1	inter-protein xl	AG_Herzog_herzog_E1604_200.c.13994.13994.3_AG_Herzog_herzog_E1604_200.c.13934.13934.3	74	146	72	3101.58	1034.87	3	0.3	2	11	8.99	0.25	0.16	0.09	0.04	431	0.21	28.36	7		0.081	6	10	2	9	Knl1:74:x:Zwint1:146
1	KIDNCLTEMETETK-ELKATYR-a1-b3	Knl1	Zwint1	inter-protein xl	AG_Herzog_herzog_E1604_200.c.11782.11782.3_AG_Herzog_herzog_E1604_200.c.11744.11744.3	32	105	73	2728.33	910.45	3	-0.8	2	7	8.56	0.2	0.14	0.06	0.03	235	0.5	27.56	3		0.106	8	7	3	4	Knl1:32:x:Zwint1:105
1	ELEQLKTEEEELQR-AIAAKEQWK-a6-b5	Knl1	Zwint1	inter-protein xl	AG_Herzog_herzog_E1604_199.c.13811.13811.3_AG_Herzog_herzog_E1604_199.c.13762.13762.3	74	98	24	2954.51	985.846	3	-3	1	7	8.32	0.26	0.22	0.04	0.04	572	0	27.37	4		0.106	8	8	2	5	Knl1:74:x:Zwint1:98
1	EKLQIKI-DSQKK-a2-b4	Knl1	Zwint1	inter-protein xl	AG_Herzog_herzog_E1604_213.c.11057.11057.4_AG_Herzog_herzog_E1604_213.c.11002.11002.4	18	53	35	1612.93	404.241	4	-3.3	1	4	7.29	0.21	0.18	0.03	0.03	144	0.42	25.03	3	candidate	0.468	6	3	1	3	Knl1:18:x:Zwint1:53
1	KTSDVVLKR-DKLQR-a1-b2	Nsl1	Zwint1	inter-protein xl	AG_Herzog_herzog_E1604_200.c.07037.07037.4_AG_Herzog_herzog_E1604_200.c.06982.06982.4	250	210	40	1841.07	461.276	4	-1.1	1	9	10.91	0.27	0.13	0.14	0.05	238	0.81	34.74	3	Candidate	0.033	5	7	3	6	Nsl1:250:x:Zwint1:210
1	KTSDVVLKR-DKLQR-a8-b2	Nsl1	Zwint1	inter-protein xl	AG_Herzog_herzog_E1604_199.c.06977.06977.4_AG_Herzog_herzog_E1604_199.c.06964.06964.4	257	210	47	1841.07	461.276	4	-1	1	7	9.44	0.35	0.1	0.25	0.07	299	0.87	32.46	3	candidate	0.045	3	7	3	4	Nsl1:257:x:Zwint1:210
1	DVVLKRKQTK-DSQKK-a7-b4	Nsl1	Zwint1	inter-protein xl	AG_Herzog_herzog_E1604_210.c.03486.03486.3_AG_Herzog_herzog_E1604_210.c.03454.03454.3	259	53	206	1956.13	653.053	3	-1.3	2	7	9.67	0.33	0.17	0.16	0.06	267	0.32	32.17	2	candidate	0	3	11	1	6	Nsl1:259:x:Zwint1:53
1	KQTKDCPQR-VFQKLGNLK-a4-b4	Nsl1	Zwint1	inter-protein xl	AG_Herzog_herzog_E1604_200.c.04465.04465.3_AG_Herzog_herzog_E1604_200.c.04425.04425.3	262	196	66	2343.27	782.099	3	0.1	1	4	7.22	0.36	0.24	0.13	0.06	632	0.9	24.96	2	candidate	0.193	4	8	2	2	Nsl1:262:x:Zwint1:196

## Sheet: KMN_INTRA
Rank	Id	Protein1	Protein2	XLType	Spectrum	AbsPos1	AbsPos2	deltaAA	Mr	Mz	z	Error_rel[ppm]	nseen	mions	MatchOdds	TIC	TicA	TicB	WTIC	intsum	deltaS	ld-Score	MS2	Validation	FDR	AlphaCions	AlphaXions	BetaCions	BetaXions	uxID	comment
1	LIAEVKGKK-KDNLLK-a6-b1	Spc25	Spc25	intra-protein xl	AG_Herzog_herzog_E1604_200.c.08350.08350.4_AG_Herzog_herzog_E1604_200.c.08327.08327.4	90	79	11	1852.14	464.042	4	-0.6	7	11	11.41	0.58	0.47	0.11	0.09	155	0.8	42.02	3		0	4	8	5	6	Spc25:79:x:Spc25:90
1	AFAEKLSVK-LKEEER-a5-b2	Spc25	Spc25	intra-protein xl	AG_Herzog_herzog_E1604_200.c.09482.09482.4_AG_Herzog_herzog_E1604_200.c.09429.09429.4	46	52	6	1932.06	484.022	4	-0.3	11	7	10.72	0.78	0.75	0.04	0.11	139	0	41.85	4		0	5	10	2	5	Spc25:46:x:Spc25:52
1	MKDTVQK-NYKEK-a2-b3	Nuf2	Nuf2	intra-protein xl	AG_Herzog_herzog_E1604_202.c.05240.05240.3_AG_Herzog_herzog_E1604_202.c.05166.05166.3	259	255	4	1666.86	556.628	3	0.5	4	10	11.49	0.48	0.21	0.27	0.08	354	0.84	40.44	5	candidate	0.03	4	8	2	8	Nuf2:255:x:Nuf2:259
1	MFKMST-TAELKR-a3-b5	Nuf2	Nuf2	intra-protein xl	AG_Herzog_herzog_E1604_202.c.11475.11475.3_AG_Herzog_herzog_E1604_202.c.11167.11167.3	461	456	5	1597.82	533.615	3	-0.1	18	8	11	0.42	0.14	0.29	0.07	223	0	39.3	4		0.03	3	6	2	6	Nuf2:456:x:Nuf2:461
1	EKLATAQFK-LMIVKK-a2-b5	Nuf2	Nuf2	intra-protein xl	AG_Herzog_herzog_E1604_203.c.11990.11990.4_AG_Herzog_herzog_E1604_203.c.11957.11957.4	351	348	3	1903.12	476.788	4	-1	8	9	11.33	0.25	0.13	0.12	0.04	103	0.61	39.19	3		0.03	8	7	3	6	Nuf2:348:x:Nuf2:351
1	KHEDVK-VQEKR-a1-b4	Nuf2	Nuf2	intra-protein xl	AG_Herzog_herzog_E1604_203.c.02726.02726.4_AG_Herzog_herzog_E1604_203.c.02684.02684.4	362	383	21	1550.84	388.718	4	-1.3	5	6	10.64	0.61	0.37	0.24	0.1	216	0.61	38.98	4	candidate	0.03	4	6	2	4	Nuf2:362:x:Nuf2:383
1	ERKTGTQQEL-DSQKK-a3-b4	Zwint1	Zwint1	intra-protein xl	AG_Herzog_herzog_E1604_213.c.05878.05878.4_AG_Herzog_herzog_E1604_213.c.05846.05846.4	183	53	130	1930.99	483.756	4	-1.6	7	8	11.42	0.38	0.3	0.07	0.06	231	0.7	38.54	4	candidate	0	5	11	2	6	Zwint1:183:x:Zwint1:53
1	MKDTVQK-LKNAR-a2-b2	Nuf2	Nuf2	intra-protein xl	AG_Herzog_herzog_E1604_203.c.04835.04835.3_AG_Herzog_herzog_E1604_203.c.04932.04932.3	259	266	7	1586.88	529.968	3	-0.3	19	8	11.37	0.41	0.31	0.11	0.06	518	0.64	38.43	4	candidate	0.03	4	7	2	6	Nuf2:259:x:Nuf2:266
1	DTKGFSLESFR-ASMKETNR-a3-b4	Dsn1	Dsn1	intra-protein xl	AG_Herzog_herzog_E1604_202.c.13592.13592.4_AG_Herzog_herzog_E1604_202.c.13569.13569.4	157	102	55	2359.14	590.794	4	-1.2	2	11	11.47	0.35	0.28	0.07	0.05	547	0.66	38.33	4		0.03	9	10	4	7	Dsn1:102:x:Dsn1:157
1	LKDLFNVDAFK-LESLEAKNR-a2-b7	Ndc80	Ndc80	intra-protein xl	AG_Herzog_herzog_E1604_200.c.15082.15082.4_AG_Herzog_herzog_E1604_200.c.15085.15085.4	255	271	16	2505.35	627.344	4	-0.6	2	9	10.3	0.59	0.17	0.42	0.1	191	0.64	37.94	5		0.03	7	8	4	5	Ndc80:255:x:Ndc80:271
1	EIRDKYEK-KATLIK-a5-b1	Ndc80	Ndc80	intra-protein xl	AG_Herzog_herzog_E1604_200.c.07723.07723.3_AG_Herzog_herzog_E1604_200.c.07645.07645.3	629	633	4	1890.08	631.035	3	-1	30	9	10.77	0.5	0.29	0.2	0.08	426	0.8	37.93	3		0.03	4	7	3	6	Ndc80:629:x:Ndc80:633
1	KSLHPIHQGITELSR-KGGNCDLSHQER-a1-b1	Dsn1	Dsn1	intra-protein xl	AG_Herzog_herzog_E1604_197.c.05913.05913.5_AG_Herzog_herzog_E1604_197.c.05848.05848.5	108	61	47	3252.64	651.536	5	-0.9	8	14	10.74	0.44	0.32	0.12	0.07	760	0.61	37.62	4		0.03	10	11	8	6	Dsn1:108:x:Dsn1:61
1	LKNAR-NYKEK-a2-b3	Nuf2	Nuf2	intra-protein xl	AG_Herzog_herzog_E1604_203.c.04150.04150.3_AG_Herzog_herzog_E1604_203.c.04104.04104.3	266	255	11	1418.79	473.937	3	-0.9	3	8	11.44	0.45	0.17	0.28	0.07	279	0	37.38	5	candidate	0.03	2	6	2	7	Nuf2:255:x:Nuf2:266
1	DVVLKRKQTK-EVFSSCHRKP-a5-b9	Nsl1	Nsl1	intra-protein xl	AG_Herzog_herzog_E1604_209.c.06212.06212.4_AG_Herzog_herzog_E1604_209.c.06192.06192.4	257	227	30	2597.41	650.36	4	-0.4	5	13	11.11	0.39	0.12	0.27	0.06	332	0.54	37.24	4		0	5	8	5	13	Nsl1:227:x:Nsl1:257
1	AKASSLSEELK-DTKGFSLESFR-a2-b3	Dsn1	Dsn1	intra-protein xl	AG_Herzog_herzog_E1604_199.c.14374.14374.4_AG_Herzog_herzog_E1604_199.c.14353.14353.4	167	157	10	2585.32	647.339	4	0.2	4	14	10.34	0.46	0.12	0.34	0.07	452	0.52	36.93	3		0.03	9	5	11	12	Dsn1:157:x:Dsn1:167
1	INKKHEDVK-VQEKR-a3-b4	Nuf2	Nuf2	intra-protein xl	AG_Herzog_herzog_E1604_199.c.02933.02933.4_AG_Herzog_herzog_E1604_199.c.02891.02891.4	361	383	22	1906.06	477.523	4	-1.8	2	6	10.2	0.55	0.35	0.21	0.09	241	0.8	36.73	4	candidate	0.03	4	6	2	4	Nuf2:361:x:Nuf2:383
1	GKEAIETQLAEYHK-LWNEELKYAR-a2-b7	Ndc80	Ndc80	intra-protein xl	AG_Herzog_herzog_E1604_199.c.13802.13802.5_AG_Herzog_herzog_E1604_199.c.13781.13781.5	405	400	5	3074.57	615.922	5	0.5	6	13	10.46	0.42	0.26	0.16	0.07	461	0.34	36.66	4		0.03	10	6	6	7	Ndc80:400:x:Ndc80:405
1	HEDVKQYK-VQEKR-a5-b4	Nuf2	Nuf2	intra-protein xl	AG_Herzog_herzog_E1604_202.c.04872.04872.3_AG_Herzog_herzog_E1604_202.c.04811.04811.3	367	383	16	1841.96	614.995	3	-1.1	2	10	10.93	0.32	0.2	0.12	0.05	266	0.77	36.53	5	candidate	0.03	5	6	2	8	Nuf2:367:x:Nuf2:383
1	TAELKRK-MFKMST-a5-b3	Nuf2	Nuf2	intra-protein xl	AG_Herzog_herzog_E1604_203.c.09303.09303.3_AG_Herzog_herzog_E1604_203.c.09249.09249.3	456	461	5	1725.91	576.312	3	-2.4	14	8	10.54	0.39	0.03	0.36	0.07	348	0.77	36.53	5	candidate	0.03	3	5	3	8	Nuf2:456:x:Nuf2:461
1	YDPDPAPHMENLKCR-GETVAKEISEAMK-a13-b6	Nsl1	Nsl1	intra-protein xl	AG_Herzog_herzog_E1604_200.c.13244.13244.4_AG_Herzog_herzog_E1604_200.c.13200.13200.4	174	182	8	3371.58	843.903	4	-0.7	9	13	10.19	0.64	0.31	0.32	0.1	331	0	36.4	6		0.03	5	8	6	13	Nsl1:174:x:Nsl1:182
1	VELECETIKQENTR-LTKDLEAEQQK-a9-b3	Ndc80	Ndc80	intra-protein xl	AG_Herzog_herzog_E1604_200.c.11429.11429.4_AG_Herzog_herzog_E1604_200.c.11386.11386.4	346	385	39	3187.59	797.906	4	0.4	2	11	10.2	0.49	0.37	0.12	0.08	612	0	36.38	4		0.03	9	11	6	5	Ndc80:346:x:Ndc80:385
1	KQELEVLTANIQDLKEEYSR-LIAEVKGK-a1-b6	Spc25	Spc25	intra-protein xl	AG_Herzog_herzog_E1604_196.c.13519.13519.5_AG_Herzog_herzog_E1604_196.c.13500.13500.5	93	90	3	3399.85	680.977	5	-1.1	15	10	10.82	0.42	0.23	0.19	0.08	243	0.63	36.32	5		0.03	11	14	5	5	Spc25:90:x:Spc25:93
1	DNVEKESK-RLKIS-a5-b3	Mis12	Mis12	intra-protein xl	AG_Herzog_herzog_E1604_202.c.07018.07018.4_AG_Herzog_herzog_E1604_202.c.07004.07004.4	197	203	6	1700.93	426.24	4	-1.5	9	7	9.97	0.58	0.09	0.48	0.11	143	0.44	35.91	3	candidate	0.03	4	4	2	5	Mis12:197:x:Mis12:203
1	KSLHPIHQGITELSR-ASMKETNR-a1-b4	Dsn1	Dsn1	intra-protein xl	AG_Herzog_herzog_E1604_197.c.06499.06499.6_AG_Herzog_herzog_E1604_197.c.06459.06459.6	108	102	6	2788.46	465.752	6	-0.4	11	13	10.58	0.49	0.23	0.27	0.09	782	0.65	35.81	5		0.03	6	8	4	9	Dsn1:102:x:Dsn1:108
1	IFKDLGYPFALSK-VSLFGKR-a3-b6	Ndc80	Ndc80	intra-protein xl	AG_Herzog_herzog_E1604_200.c.16471.16471.4_AG_Herzog_herzog_E1604_200.c.16445.16445.4	156	59	97	2441.37	611.351	4	-0.5	2	7	9.9	0.56	0.22	0.34	0.11	301	0.21	35.79	4		0.03	11	10	2	5	Ndc80:156:x:Ndc80:59
1	QTKDCPQRK-KTSDVVLK-a3-b1	Nsl1	Nsl1	intra-protein xl	AG_Herzog_herzog_E1604_200.c.05067.05067.4_AG_Herzog_herzog_E1604_200.c.05025.05025.4	262	250	12	2186.17	547.551	4	0.6	4	12	11.01	0.22	0.09	0.13	0.04	178	0.76	35.77	3		0.03	5	7	6	6	Nsl1:250:x:Nsl1:262
1	DLEAEQQKLWNEELK-NELQQTINKLTK-a8-b9	Ndc80	Ndc80	intra-protein xl	AG_Herzog_herzog_E1604_200.c.17823.17823.3_AG_Herzog_herzog_E1604_200.c.17790.17790.3	393	382	11	3438.79	1147.27	3	-0.3	3	16	10.83	0.32	0.17	0.15	0.05	940	0.2	35.72	8		0.03	6	11	6	10	Ndc80:382:x:Ndc80:393
1	GKEAIETQLAEYHKLAR-KLKLIPK-a14-b3	Ndc80	Ndc80	intra-protein xl	AG_Herzog_herzog_E1604_196.c.09352.09352.5_AG_Herzog_herzog_E1604_196.c.09323.09323.5	417	423	6	2932.71	587.549	5	-1.3	2	8	10.45	0.42	0.38	0.04	0.06	326	0.51	35.68	4		0.03	11	12	4	4	Ndc80:417:x:Ndc80:423
1	VTTINQEIQKIK-VQEKR-a10-b4	Nuf2	Nuf2	intra-protein xl	AG_Herzog_herzog_E1604_200.c.10287.10287.4_AG_Herzog_herzog_E1604_200.c.10274.10274.4	400	383	17	2210.27	553.575	4	2.3	4	7	10.82	0.36	0.3	0.06	0.05	111	0.64	35.36	3	candidate	0.03	4	17	2	5	Nuf2:383:x:Nuf2:400
1	GAENSKGYDFEIK-LKLIPK-a6-b2	Ndc80	Ndc80	intra-protein xl	AG_Herzog_herzog_E1604_199.c.13116.13116.4_AG_Herzog_herzog_E1604_199.c.13082.13082.4	433	423	10	2305.26	577.322	4	-0.4	4	7	10.43	0.35	0.28	0.07	0.05	421	0.58	35.18	1		0.05	8	13	3	4	Ndc80:423:x:Ndc80:433
1	TVIEDCNKVQEK-KHEDVK-a8-b1	Nuf2	Nuf2	intra-protein xl	AG_Herzog_herzog_E1604_200.c.06002.06002.3_AG_Herzog_herzog_E1604_200.c.05960.05960.3	379	362	17	2354.18	785.733	3	-1.2	4	8	9.76	0.48	0.44	0.04	0.06	335	0.37	35.16	1		0.05	8	10	5	3	Nuf2:362:x:Nuf2:379
1	YHDGIEKAAEDSYAK-TAELKR-a7-b5	Nuf2	Nuf2	intra-protein xl	AG_Herzog_herzog_E1604_199.c.08654.08654.4_AG_Herzog_herzog_E1604_199.c.08593.08593.4	439	456	17	2550.26	638.573	4	0	5	7	10.2	0.5	0.19	0.31	0.11	202	0.53	35.14	3		0.05	9	8	2	5	Nuf2:439:x:Nuf2:456
1	DNLLKLIAEVK-LIQEKK-a5-b5	Spc25	Spc25	intra-protein xl	AG_Herzog_herzog_E1604_199.c.15267.15267.4_AG_Herzog_herzog_E1604_199.c.15260.15260.4	84	78	6	2150.29	538.581	4	-0.9	5	5	9.34	0.51	0.46	0.04	0.07	702	0.51	35.02	2	candidate	0.05	9	11	2	3	Spc25:78:x:Spc25:84
1	DVKQYKRTVIE-DCNKVQ-a6-b4	Nuf2	Nuf2	intra-protein xl	AG_Herzog_herzog_E1604_213.c.11678.11678.3_AG_Herzog_herzog_E1604_213.c.11644.11644.3	370	379	9	2278.16	760.395	3	0	9	10	10.42	0.44	0.19	0.26	0.08	361	0.75	34.89	4		0	3	10	3	7	Nuf2:370:x:Nuf2:379
1	KGGNCDLSHQER-ASMKETNR-a1-b4	Dsn1	Dsn1	intra-protein xl	AG_Herzog_herzog_E1604_200.c.04840.04840.3_AG_Herzog_herzog_E1604_200.c.04809.04809.3	61	102	41	2473.14	825.39	3	0.6	5	10	10.1	0.36	0.26	0.1	0.06	438	0	34.8	6		0.05	10	8	2	8	Dsn1:102:x:Dsn1:61
1	IDEMDKILK-EKLQIK-a6-b2	Knl1	Knl1	intra-protein xl	AG_Herzog_herzog_E1604_202.c.13931.13931.3_AG_Herzog_herzog_E1604_202.c.13909.13909.3	28	18	10	1999.13	667.384	3	-0.2	8	7	10.19	0.33	0.28	0.06	0.05	286	0.79	34.7	2		0.05	6	9	3	4	Knl1:18:x:Knl1:28
1	KILECVIK-RKQYPR-a1-b2	Nsl1	Nsl1	intra-protein xl	AG_Herzog_herzog_E1604_199.c.08968.08968.5_AG_Herzog_herzog_E1604_199.c.08878.08878.5	132	127	5	1986.14	398.236	5	-1.8	13	5	9.32	0.57	0.53	0.04	0.08	280	0.59	34.43	3		0.064	7	11	2	3	Nsl1:127:x:Nsl1:132
1	ILATDVSSKNTPDSK-KISSR-a9-b1	CenpC	CenpC	intra-protein xl	AG_Herzog_herzog_E1604_200.c.07513.07513.3_AG_Herzog_herzog_E1604_200.c.07404.07404.3	133	140	7	2302.24	768.42	3	-0.7	3	6	9.83	0.42	0.4	0.03	0.05	268	0.56	34.4	3		0.064	12	11	3	3	CenpC:133:x:CenpC:140
1	FNPEAGANCLVKYR-LIPKGAENSK-a12-b4	Ndc80	Ndc80	intra-protein xl	AG_Herzog_herzog_E1604_199.c.12219.12219.4_AG_Herzog_herzog_E1604_199.c.12031.12031.4	452	427	25	2831.47	708.874	4	0.4	17	7	8.45	0.77	0.58	0.19	0.12	338	0.22	34.36	2	candidate	0.064	3	10	4	3	Ndc80:427:x:Ndc80:452
1	KHEDVKQYK-VQEKR-a6-b4	Nuf2	Nuf2	intra-protein xl	AG_Herzog_herzog_E1604_199.c.03463.03463.3_AG_Herzog_herzog_E1604_199.c.03453.03453.3	367	383	16	1970.06	657.695	3	1.3	4	5	9.04	0.61	0.59	0.02	0.08	139	0.61	34.21	3	candidate	0.064	5	7	1	4	Nuf2:367:x:Nuf2:383
1	KQELEVLTANIQDLK-LIAEVKGK-a1-b6	Spc25	Spc25	intra-protein xl	AG_Herzog_herzog_E1604_197.c.12745.12745.4_AG_Herzog_herzog_E1604_197.c.12732.12732.4	93	90	3	2735.57	684.9	4	0.4	8	6	9.27	0.41	0.38	0.03	0.06	391	0.79	34.19	1	candidate	0.064	13	16	4	2	Spc25:90:x:Spc25:93
1	LEQEREKEPNR-LESLRKLK-a7-b6	Ndc80	Ndc80	intra-protein xl	AG_Herzog_herzog_E1604_197.c.04386.04386.6_AG_Herzog_herzog_E1604_197.c.04331.04331.6	288	298	10	2550.41	426.076	6	-2.3	21	7	9.88	0.52	0.28	0.24	0.09	263	0.62	34.12	4	candidate	0.064	3	9	2	5	Ndc80:288:x:Ndc80:298
1	TIVLQEGNSQKK-SNISEKTK-a11-b6	Nuf2	Nuf2	intra-protein xl	AG_Herzog_herzog_E1604_199.c.07598.07598.3_AG_Herzog_herzog_E1604_199.c.07489.07489.3	212	219	7	2387.29	796.771	3	-0.9	4	12	10.09	0.45	0.31	0.14	0.07	389	0.25	33.96	6		0.072	5	12	3	9	Nuf2:212:x:Nuf2:219
1	QNKLIQEK-KDNLLK-a3-b1	Spc25	Spc25	intra-protein xl	AG_Herzog_herzog_E1604_200.c.09263.09263.4_AG_Herzog_herzog_E1604_200.c.09199.09199.4	73	79	6	1867.08	467.777	4	-0.3	8	7	9.84	0.28	0.2	0.08	0.04	260	0.82	33.95	1	candidate	0.072	7	7	4	3	Spc25:73:x:Spc25:79
1	ESLEAKNRALNEQIARL-DAFKL-a6-b4	Ndc80	Ndc80	intra-protein xl	AG_Herzog_herzog_E1604_209.c.18335.18335.4_AG_Herzog_herzog_E1604_209.c.18313.18313.4	271	264	7	2684.45	672.121	4	0.6	15	4	10.01	0.45	0.38	0.07	0.06	694	0.82	33.89	1	candidate	0	8	13	1	3	Ndc80:264:x:Ndc80:271
1	KATLIK-DKYEK-a1-b2	Ndc80	Ndc80	intra-protein xl	AG_Herzog_herzog_E1604_203.c.07781.07781.4_AG_Herzog_herzog_E1604_203.c.07744.07744.4	633	629	4	1491.85	373.971	4	-1.8	4	7	10.21	0.34	0.07	0.27	0.06	184	0.67	33.79	3	candidate	0.072	3	4	3	6	Ndc80:629:x:Ndc80:633
1	LSINKPTSER-VSLFGKR-a5-b6	Ndc80	Ndc80	intra-protein xl	AG_Herzog_herzog_E1604_203.c.13132.13132.4_AG_Herzog_herzog_E1604_203.c.13094.13094.4	47	59	12	2087.18	522.802	4	0.6	2	6	8.92	0.62	0.28	0.34	0.11	393	0.33	33.76	4		0.072	6	7	1	5	Ndc80:47:x:Ndc80:59
1	RTVIEDCNKVQEK-HEDVKQYK-a9-b5	Nuf2	Nuf2	intra-protein xl	AG_Herzog_herzog_E1604_199.c.06874.06874.4_AG_Herzog_herzog_E1604_199.c.06841.06841.4	379	367	12	2801.4	701.358	4	-0.8	2	10	9.93	0.33	0.13	0.2	0.06	608	0.62	33.73	6		0.072	6	6	4	6	Nuf2:367:x:Nuf2:379
1	DKILKKI-EKLQIKI-a5-b2	Knl1	Knl1	intra-protein xl	AG_Herzog_herzog_E1604_210.c.13072.13072.3_AG_Herzog_herzog_E1604_210.c.13064.13064.3	31	18	13	1865.2	622.74	3	0.2	6	9	10.14	0.29	0.17	0.12	0.05	266	0	33.71	3		0	4	6	3	6	Knl1:18:x:Knl1:31
1	EHVEAIKIGLTK-KQMAMEK-a7-b1	Zwint1	Zwint1	intra-protein xl	AG_Herzog_herzog_E1604_199.c.10258.10258.4_AG_Herzog_herzog_E1604_199.c.10211.10211.4	116	147	31	2339.25	585.821	4	-2.4	4	11	9.96	0.26	0.17	0.09	0.04	416	0.85	33.7	3		0.072	8	7	7	4	Zwint1:116:x:Zwint1:147
1	SQDVNKQGLYTPQTK-LSINKPTSER-a6-b5	Ndc80	Ndc80	intra-protein xl	AG_Herzog_herzog_E1604_200.c.11268.11268.3_AG_Herzog_herzog_E1604_200.c.11228.11228.3	26	47	21	2987.56	996.861	3	0.7	4	9	9.54	0.44	0.28	0.16	0.07	617	0.34	33.52	5		0.072	8	11	3	6	Ndc80:26:x:Ndc80:47
1	DVVLKRKQTK-EVFSSCHRKP-a7-b9	Nsl1	Nsl1	intra-protein xl	AG_Herzog_herzog_E1604_210.c.05761.05761.4_AG_Herzog_herzog_E1604_210.c.05740.05740.4	259	227	32	2597.41	650.361	4	1.3	5	14	10.14	0.35	0.12	0.23	0.06	481	0.79	33.5	8		0	4	10	4	11	Nsl1:227:x:Nsl1:259
1	LATAQFKINK-VQEKR-a7-b4	Nuf2	Nuf2	intra-protein xl	AG_Herzog_herzog_E1604_202.c.08809.08809.4_AG_Herzog_herzog_E1604_202.c.08773.08773.4	358	383	25	1929.1	483.283	4	-2	1	5	10.11	0.32	0.28	0.04	0.04	205	0.56	33.48	3	candidate	0.072	5	11	2	3	Nuf2:358:x:Nuf2:383
1	EIQESLKTK-IVDSPEKLK-a7-b7	Nuf2	Nuf2	intra-protein xl	AG_Herzog_herzog_E1604_199.c.09853.09853.3_AG_Herzog_herzog_E1604_199.c.09617.09617.3	241	250	9	2240.25	747.757	3	-1.4	19	11	10.28	0.37	0.13	0.23	0.06	218	0.69	33.35	5		0.072	4	8	3	8	Nuf2:241:x:Nuf2:250
1	AAEDSYAKIDEK-TAELKRK-a8-b5	Nuf2	Nuf2	intra-protein xl	AG_Herzog_herzog_E1604_199.c.07051.07051.3_AG_Herzog_herzog_E1604_199.c.07018.07018.3	447	456	9	2321.21	774.743	3	-2.1	2	6	9.51	0.32	0.3	0.02	0.04	248	0.45	33.25	2	candidate	0.072	7	9	3	3	Nuf2:447:x:Nuf2:456
1	DCPQRKWYPLRPKKINL-DVVLKRKQTK-a6-b5	Nsl1	Nsl1	intra-protein xl	AG_Herzog_herzog_E1604_207.c.09187.09187.7_AG_Herzog_herzog_E1604_207.c.08925.08925.7	268	257	11	3563.03	510.012	7	0.2	27	7	8.97	0.62	0.46	0.16	0.09	234	0.34	33.18	4		0	6	8	3	4	Nsl1:257:x:Nsl1:268
1	ATLIKSSEE-DKYEKK-a5-b5	Ndc80	Ndc80	intra-protein xl	AG_Herzog_herzog_E1604_203.c.08314.08314.3_AG_Herzog_herzog_E1604_203.c.08237.08237.3	638	632	6	1924	642.342	3	-0.2	8	6	9.68	0.47	0.4	0.07	0.07	180	0.19	33.14	3		0.072	4	8	2	4	Ndc80:632:x:Ndc80:638
1	KIDNCLTEMETETK-IDEMDKILK-a1-b6	Knl1	Knl1	intra-protein xl	AG_Herzog_herzog_E1604_197.c.12405.12405.4_AG_Herzog_herzog_E1604_197.c.12394.12394.4	32	28	4	2952.44	739.117	4	-0.8	6	8	9.63	0.35	0.29	0.06	0.05	791	0.17	32.98	2	candidate	0.072	9	11	5	3	Knl1:28:x:Knl1:32
1	DCIKIHTAMK-ESLEKHKHLL-a4-b7	Ndc80	Ndc80	intra-protein xl	AG_Herzog_herzog_E1604_212.c.19599.19599.3_AG_Herzog_herzog_E1604_212.c.19364.19364.3	193	539	346	2586.36	863.129	3	-0.9	15	10	9.36	0.54	0.22	0.32	0.09	434	0.38	32.97	4		0	3	7	4	8	Ndc80:193:x:Ndc80:539
1	SVQAHEVHQKILATDVSSK-KISSR-a10-b1	CenpC	CenpC	intra-protein xl	AG_Herzog_herzog_E1604_197.c.05440.05440.5_AG_Herzog_herzog_E1604_197.c.05392.05392.5	124	140	16	2803.52	561.711	5	-0.3	7	5	9.59	0.41	0.33	0.08	0.06	291	0.41	32.96	2		0.072	10	13	3	2	CenpC:124:x:CenpC:140
1	VLEDQFDEIIVDIATKR-KQYPR-a16-b1	Nsl1	Nsl1	intra-protein xl	AG_Herzog_herzog_E1604_199.c.18156.18156.4_AG_Herzog_herzog_E1604_199.c.18134.18134.4	125	127	2	2831.51	708.884	4	-0.3	2	4	8.91	0.56	0.56	0.01	0.06	447	0.26	32.91	0	candidate	0.072	11	14	3	1	Nsl1:125:x:Nsl1:127
1	DKRYRKIV-DKILKKI-a6-b2	Knl1	Knl1	intra-protein xl	AG_Herzog_herzog_E1604_209.c.08369.08369.4_AG_Herzog_herzog_E1604_209.c.08328.08328.4	161	28	133	2071.29	518.83	4	-0.4	4	8	9.73	0.4	0.17	0.23	0.07	217	0	32.86	4		0	3	5	4	7	Knl1:161:x:Knl1:28
1	DEMNAELQSKLK-DYTIKCY-a10-b5	Ndc80	Ndc80	intra-protein xl	AG_Herzog_herzog_E1604_212.c.16481.16481.3_AG_Herzog_herzog_E1604_212.c.16437.16437.3	253	231	22	2504.18	835.735	3	0.1	2	10	9.79	0.35	0.15	0.2	0.06	390	0	32.81	5		0	6	6	4	6	Ndc80:231:x:Ndc80:253
1	YHDGIEKAAEDSYAK-TAELKRK-a7-b5	Nuf2	Nuf2	intra-protein xl	AG_Herzog_herzog_E1604_199.c.07403.07403.4_AG_Herzog_herzog_E1604_199.c.07364.07364.4	439	456	17	2678.36	670.597	4	1	2	6	9.45	0.43	0.35	0.07	0.06	306	0.53	32.8	2	candidate	0.072	8	11	2	4	Nuf2:439:x:Nuf2:456
1	DCNKVQEKRGAVY-DVKQYKRTVIE-a8-b6	Nuf2	Nuf2	intra-protein xl	AG_Herzog_herzog_E1604_210.c.10367.10367.4_AG_Herzog_herzog_E1604_210.c.10314.10314.4	383	370	13	3081.58	771.404	4	-2.8	10	11	9.31	0.46	0.17	0.29	0.08	281	0.75	32.72	4		0	6	5	4	11	Nuf2:370:x:Nuf2:383
1	AIAAKEQWK-ELKATYR-a5-b3	Zwint1	Zwint1	intra-protein xl	AG_Herzog_herzog_E1604_199.c.10008.10008.3_AG_Herzog_herzog_E1604_199.c.09963.09963.3	98	105	7	2061.12	688.049	3	-0.5	16	8	10.11	0.17	0.11	0.06	0.03	111	0.53	32.66	4	candidate	0.072	5	8	3	5	Zwint1:105:x:Zwint1:98
1	GYDFEIKFNPEAGANCLVK-LIPKGAENSK-a7-b4	Ndc80	Ndc80	intra-protein xl	AG_Herzog_herzog_E1604_199.c.14979.14979.3_AG_Herzog_herzog_E1604_199.c.14993.14993.3	440	427	13	3364.7	1122.58	3	0.6	6	10	9.53	0.47	0.23	0.24	0.08	246	0.45	32.63	6		0.072	10	11	2	8	Ndc80:427:x:Ndc80:440
1	KWYPLRPK-TSDVVLKR-a1-b7	Nsl1	Nsl1	intra-protein xl	AG_Herzog_herzog_E1604_199.c.10706.10706.5_AG_Herzog_herzog_E1604_199.c.10680.10680.5	268	257	11	2141.23	429.254	5	-2.1	13	8	9.44	0.46	0.03	0.43	0.07	176	0.82	32.61	3	candidate	0.072	4	4	3	11	Nsl1:257:x:Nsl1:268
1	AAEDSYAKIDEK-TAELKR-a8-b5	Nuf2	Nuf2	intra-protein xl	AG_Herzog_herzog_E1604_202.c.09482.09482.4_AG_Herzog_herzog_E1604_202.c.09436.09436.4	447	456	9	2193.12	549.288	4	1.2	3	6	9.46	0.37	0.28	0.09	0.06	382	0.52	32.56	3	candidate	0.078	6	10	1	5	Nuf2:447:x:Nuf2:456
1	LQSKSLHLSPQEQSASYQDR-KGGNCDLSHQER-a4-b1	Dsn1	Dsn1	intra-protein xl	AG_Herzog_herzog_E1604_197.c.06486.06486.4_AG_Herzog_herzog_E1604_197.c.06456.06456.4	76	61	15	3838.83	960.715	4	0.2	4	13	9.59	0.37	0.23	0.14	0.06	986	0.12	32.55	4		0.078	9	9	8	5	Dsn1:61:x:Dsn1:76
1	IFKDLGYPFALSK-KVSLFGK-a3-b1	Ndc80	Ndc80	intra-protein xl	AG_Herzog_herzog_E1604_199.c.16468.16468.4_AG_Herzog_herzog_E1604_199.c.16445.16445.4	156	53	103	2413.37	604.35	4	1.4	2	4	8.53	0.45	0.42	0.03	0.06	577	0.82	32.48	0	candidate	0.078	12	11	4	0	Ndc80:156:x:Ndc80:53
1	KTSDVVLKR-QTKDCPQRK-a8-b3	Nsl1	Nsl1	intra-protein xl	AG_Herzog_herzog_E1604_200.c.04626.04626.3_AG_Herzog_herzog_E1604_200.c.04568.04568.3	257	262	5	2342.28	781.767	3	1.1	8	9	9.64	0.28	0.05	0.23	0.05	132	0.85	32.42	4	candidate	0.078	4	5	6	7	Nsl1:257:x:Nsl1:262
1	LSINKPTSER-KVSLFGK-a5-b1	Ndc80	Ndc80	intra-protein xl	AG_Herzog_herzog_E1604_203.c.13069.13069.4_AG_Herzog_herzog_E1604_203.c.13030.13030.4	47	53	6	2059.16	515.799	4	-1.2	3	6	9.14	0.43	0.4	0.03	0.06	304	0.72	32.41	1	candidate	0.078	7	8	4	2	Ndc80:47:x:Ndc80:53
1	KEPAWRPSGIPEK-IVEEGKVR-a1-b6	Pmf1	Pmf1	intra-protein xl	AG_Herzog_herzog_E1604_197.c.07585.07585.5_AG_Herzog_herzog_E1604_197.c.07398.07398.5	119	116	3	2560.4	513.088	5	-0.3	25	9	9.21	0.44	0.25	0.19	0.07	185	0.56	32.39	4		0.078	4	5	4	7	Pmf1:116:x:Pmf1:119
1	EEAQRKRTQLR-DSQKK-a6-b4	Zwint1	Zwint1	intra-protein xl	AG_Herzog_herzog_E1604_209.c.03323.03323.4_AG_Herzog_herzog_E1604_209.c.03325.03325.4	132	53	79	2156.16	540.049	4	-0.6	3	6	9.32	0.44	0.23	0.21	0.08	298	0.69	32.22	3	candidate	0	4	6	2	4	Zwint1:132:x:Zwint1:53
1	LNELKLSVVSLK-KSNISEK-a5-b1	Nuf2	Nuf2	intra-protein xl	AG_Herzog_herzog_E1604_200.c.12399.12399.3_AG_Herzog_herzog_E1604_200.c.12358.12358.3	227	213	14	2284.32	762.449	3	-0.4	2	7	9.18	0.43	0.39	0.04	0.06	515	0.45	32.22	3	candidate	0.078	9	13	3	4	Nuf2:213:x:Nuf2:227
1	DTVQKLKNARQ-DSPEKLKNYK-a7-b7	Nuf2	Nuf2	intra-protein xl	AG_Herzog_herzog_E1604_209.c.08880.08880.3_AG_Herzog_herzog_E1604_209.c.08874.08874.3	266	252	14	2658.43	887.153	3	0	4	9	9.37	0.41	0.21	0.19	0.07	253	0.42	32.16	5		0	6	12	3	6	Nuf2:252:x:Nuf2:266
1	EHVEAIKIGLTK-ELKATYR-a7-b3	Zwint1	Zwint1	intra-protein xl	AG_Herzog_herzog_E1604_199.c.10942.10942.3_AG_Herzog_herzog_E1604_199.c.10722.10722.3	116	105	11	2354.32	785.78	3	-1.3	31	6	9.4	0.29	0.27	0.02	0.04	102	0.43	32.16	2	candidate	0.078	8	11	3	3	Zwint1:105:x:Zwint1:116
1	LSINKPTSER-EKPTFGK-a5-b2	Ndc80	Ndc80	intra-protein xl	AG_Herzog_herzog_E1604_202.c.11339.11339.4_AG_Herzog_herzog_E1604_202.c.11291.11291.4	47	37	10	2087.12	522.789	4	-0.9	5	5	9.02	0.37	0.32	0.05	0.05	218	0.63	31.83	1	candidate	0.078	5	8	4	1	Ndc80:37:x:Ndc80:47
1	KIQDLSDNREK-LKNAR-a1-b2	Nuf2	Nuf2	intra-protein xl	AG_Herzog_herzog_E1604_199.c.05046.05046.5_AG_Herzog_herzog_E1604_199.c.05006.05006.5	299	266	33	2083.14	417.636	5	0	5	5	9.68	0.35	0.3	0.05	0.05	157	0.59	31.71	3	candidate	0.078	9	6	2	3	Nuf2:266:x:Nuf2:299
1	LATAQFKINK-KHEDVK-a7-b1	Nuf2	Nuf2	intra-protein xl	AG_Herzog_herzog_E1604_202.c.07699.07699.3_AG_Herzog_herzog_E1604_202.c.07675.07675.3	358	362	4	2025.12	676.049	3	-1.7	9	7	9.38	0.39	0.27	0.12	0.06	464	0.57	31.71	4		0.078	4	10	3	4	Nuf2:358:x:Nuf2:362
1	DEMNAELQSKLK-DGIMHNKLFL-a10-b7	Ndc80	Ndc80	intra-protein xl	AG_Herzog_herzog_E1604_209.c.17148.17148.3_AG_Herzog_herzog_E1604_209.c.17116.17116.3	253	223	30	2729.38	910.8	3	-0.1	3	8	8.93	0.46	0.34	0.11	0.07	1012	0.46	31.63	3		0	6	13	3	5	Ndc80:223:x:Ndc80:253
1	TVIEDCNKVQEK-VTTINQEIQKIK-a8-b10	Nuf2	Nuf2	intra-protein xl	AG_Herzog_herzog_E1604_200.c.12241.12241.3_AG_Herzog_herzog_E1604_200.c.12222.12222.3	379	400	21	3013.6	1005.54	3	-0.7	4	13	9.54	0.34	0.15	0.19	0.06	367	0.42	31.62	7		0.078	5	8	4	10	Nuf2:379:x:Nuf2:400
1	DCPQRKWYPLRPKKINL-DVVLKRKQTK-a6-b7	Nsl1	Nsl1	intra-protein xl	AG_Herzog_herzog_E1604_206.c.09141.09141.6_AG_Herzog_herzog_E1604_206.c.08525.08525.6	268	259	9	3563.02	594.845	6	-1.2	25	6	8.8	0.57	0.48	0.08	0.08	162	0.67	31.59	0	candidate	0	6	9	3	3	Nsl1:259:x:Nsl1:268
1	DFRESLVSLVQNSRKLQNIRDNV-EKESKRLKIS-a15-b2	Mis12	Mis12	intra-protein xl	AG_Herzog_herzog_E1604_206.c.13871.13871.6_AG_Herzog_herzog_E1604_206.c.13633.13633.6	187	197	10	4084.24	681.714	6	-0.2	2	7	7.84	0.76	0.73	0.03	0.09	208	0.83	31.52	4		0	7	7	3	4	Mis12:187:x:Mis12:197
1	QTKDCPQR-TSDVVLKR-a3-b7	Nsl1	Nsl1	intra-protein xl	AG_Herzog_herzog_E1604_203.c.07363.07363.4_AG_Herzog_herzog_E1604_203.c.07225.07225.4	262	257	5	2086.08	522.529	4	-0.2	4	10	9.76	0.26	0.05	0.21	0.04	195	0.81	31.52	2	candidate	0.078	6	4	4	6	Nsl1:257:x:Nsl1:262
1	DKRYRKIV-DKILKKI-a2-b5	Knl1	Knl1	intra-protein xl	AG_Herzog_herzog_E1604_210.c.08632.08632.5_AG_Herzog_herzog_E1604_210.c.08096.08096.5	157	31	126	2071.28	415.265	5	-1.9	7	6	8.82	0.43	0.14	0.29	0.07	371	0	31.5	3	candidate	0	1	5	4	10	Knl1:157:x:Knl1:31
1	DTMGRDPGVSFKAVGLQPAG-DDKPQQPTRPQEQSTG-a12-b3	Zwint1	Zwint1	intra-protein xl	AG_Herzog_herzog_E1604_210.c.13144.13144.4_AG_Herzog_herzog_E1604_210.c.13141.13141.4	269	244	25	3950.91	988.736	4	1.3	7	13	9.25	0.4	0.23	0.17	0.07	591	0.24	31.49	4		0	8	9	6	7	Zwint1:244:x:Zwint1:269
1	KTSDVVLKR-KWYPLRPK-a8-b1	Nsl1	Nsl1	intra-protein xl	AG_Herzog_herzog_E1604_199.c.09645.09645.5_AG_Herzog_herzog_E1604_199.c.09601.09601.5	257	268	11	2269.33	454.874	5	-0.3	9	6	8.27	0.6	0.54	0.06	0.09	250	0.54	31.26	3		0.078	5	6	3	3	Nsl1:257:x:Nsl1:268
1	DKRYRKIV-DKILKKI-a2-b6	Knl1	Knl1	intra-protein xl	AG_Herzog_herzog_E1604_209.c.08609.08609.5_AG_Herzog_herzog_E1604_209.c.08551.08551.5	157	32	125	2071.29	415.265	5	-0.2	2	7	9.22	0.43	0.13	0.29	0.07	380	0	31.18	4	candidate	0	1	6	3	11	Knl1:157:x:Knl1:32
1	DGIMHNKLFL-ELQSKLK-a7-b5	Ndc80	Ndc80	intra-protein xl	AG_Herzog_herzog_E1604_210.c.14961.14961.4_AG_Herzog_herzog_E1604_210.c.14917.14917.4	223	253	30	2169.19	543.305	4	0.8	3	9	9.31	0.32	0.11	0.21	0.06	276	0.85	31.18	4		0	3	6	2	8	Ndc80:223:x:Ndc80:253
1	KLKASLQGDVQK-EKEPNRLESLR-a3-b2	Ndc80	Ndc80	intra-protein xl	AG_Herzog_herzog_E1604_196.c.06396.06396.6_AG_Herzog_herzog_E1604_196.c.06356.06356.6	300	288	12	2821.56	471.268	6	-1.9	11	7	8.67	0.49	0.45	0.04	0.08	339	0.8	31.14	3		0.081	8	11	4	3	Ndc80:288:x:Ndc80:300
1	DSIKAFAEK-LKEEER-a4-b2	Spc25	Spc25	intra-protein xl	AG_Herzog_herzog_E1604_202.c.10312.10312.4_AG_Herzog_herzog_E1604_202.c.10236.10236.4	41	52	11	1948.02	488.012	4	-0.2	1	4	8.84	0.44	0.42	0.02	0.06	232	0.71	31.03	1	candidate	0.081	5	11	3	1	Spc25:41:x:Spc25:52
1	DGIMHNKLFL-DYTIKCY-a7-b5	Ndc80	Ndc80	intra-protein xl	AG_Herzog_herzog_E1604_213.c.18725.18725.3_AG_Herzog_herzog_E1604_213.c.18684.18684.3	223	231	8	2286.11	763.043	3	0.1	2	9	8.95	0.37	0.15	0.22	0.06	400	0.57	30.93	4		0	3	6	3	6	Ndc80:223:x:Ndc80:231
1	LQSKSLHLSPQEQSASYQDRR-KGGNCDLSHQER-a4-b1	Dsn1	Dsn1	intra-protein xl	AG_Herzog_herzog_E1604_196.c.05831.05831.6_AG_Herzog_herzog_E1604_196.c.05754.05754.6	76	61	15	3994.93	666.83	6	0.1	4	10	8.8	0.46	0.37	0.1	0.07	662	0.13	30.92	5		0.081	9	9	5	5	Dsn1:61:x:Dsn1:76
1	RKSLHPIHQGITELSR-RASMKETNR-a2-b5	Dsn1	Dsn1	intra-protein xl	AG_Herzog_herzog_E1604_196.c.05012.05012.4_AG_Herzog_herzog_E1604_196.c.05182.05182.4	108	102	6	3100.66	776.174	4	-0.8	13	8	9.38	0.31	0.22	0.1	0.05	217	0.56	30.84	2	candidate	0.081	8	12	2	6	Dsn1:102:x:Dsn1:108
1	DCPQRKWYPLRPKKINL-DVVLKRKQTK-a13-b5	Nsl1	Nsl1	intra-protein xl	AG_Herzog_herzog_E1604_207.c.09197.09197.5_AG_Herzog_herzog_E1604_207.c.09198.09198.5	275	257	18	3563.03	713.613	5	-0.5	35	9	8.73	0.55	0.38	0.17	0.09	311	0.6	30.8	5		0	6	11	2	7	Nsl1:257:x:Nsl1:275
1	EAIETQLAEYHKLAR-LKLIPK-a12-b2	Ndc80	Ndc80	intra-protein xl	AG_Herzog_herzog_E1604_196.c.11059.11059.5_AG_Herzog_herzog_E1604_196.c.11057.11057.5	417	423	6	2619.5	524.908	5	0.4	12	6	8.64	0.44	0.42	0.02	0.05	304	0.83	30.65	2	candidate	0.081	3	14	3	3	Ndc80:417:x:Ndc80:423
1	DCNKVQEKRGAVY-DVKQYKRTVIE-a4-b6	Nuf2	Nuf2	intra-protein xl	AG_Herzog_herzog_E1604_209.c.10129.10129.4_AG_Herzog_herzog_E1604_209.c.10074.10074.4	379	370	9	3081.59	771.405	4	-1	18	9	8.77	0.41	0.14	0.27	0.07	285	0.78	30.48	3		0	5	4	5	10	Nuf2:370:x:Nuf2:379
1	DSKKISSRN-DVSSKNTP-a4-b5	CenpC	CenpC	intra-protein xl	AG_Herzog_herzog_E1604_213.c.07063.07063.3_AG_Herzog_herzog_E1604_213.c.06787.06787.3	140	133	7	2018.02	673.683	3	-1.9	1	8	9.49	0.3	0.15	0.14	0.05	225	0.76	30.48	2	candidate	0	3	5	4	10	CenpC:133:x:CenpC:140
1	KSLHPIHQGITELSR-DTKGFSLESFR-a1-b3	Dsn1	Dsn1	intra-protein xl	AG_Herzog_herzog_E1604_197.c.11162.11162.5_AG_Herzog_herzog_E1604_197.c.11127.11127.5	108	157	49	3138.65	628.738	5	1.2	3	9	8.24	0.47	0.04	0.43	0.09	470	0.85	30.27	3	candidate	0.084	5	4	9	10	Dsn1:108:x:Dsn1:157
1	EAFEQLQAKK-QMAMEKR-a9-b6	Zwint1	Zwint1	intra-protein xl	AG_Herzog_herzog_E1604_203.c.11044.11044.3_AG_Herzog_herzog_E1604_203.c.10959.10959.3	146	153	7	2221.12	741.381	3	-1.2	13	6	8.93	0.23	0.09	0.14	0.04	47	0.63	30.27	4		0.084	9	9	2	4	Zwint1:146:x:Zwint1:153
1	KTSDVVLKR-WYPLRPKK-a8-b7	Nsl1	Nsl1	intra-protein xl	AG_Herzog_herzog_E1604_200.c.09345.09345.3_AG_Herzog_herzog_E1604_200.c.09318.09318.3	257	275	18	2269.33	757.451	3	-0.1	9	9	8.94	0.38	0.21	0.17	0.06	321	0.67	30.25	5		0.084	4	7	3	6	Nsl1:257:x:Nsl1:275
1	EKLATAQFK-KHEDVK-a2-b1	Nuf2	Nuf2	intra-protein xl	AG_Herzog_herzog_E1604_199.c.06245.06245.3_AG_Herzog_herzog_E1604_199.c.06222.06222.3	351	362	11	1927.04	643.355	3	0.1	3	6	8.92	0.18	0.1	0.08	0.03	63	0.81	30.21	1	candidate	0.084	9	7	3	3	Nuf2:351:x:Nuf2:362
1	DNLLKLIAEVK-QNKLIQEK-a5-b3	Spc25	Spc25	intra-protein xl	AG_Herzog_herzog_E1604_199.c.15742.15742.3_AG_Herzog_herzog_E1604_199.c.15700.15700.3	84	73	11	2392.39	798.471	3	-1.5	2	9	8.71	0.26	0.18	0.08	0.04	259	0.66	30.16	2		0.084	8	5	4	5	Spc25:73:x:Spc25:84
1	VTTINQEIQKIK-KHEDVK-a10-b1	Nuf2	Nuf2	intra-protein xl	AG_Herzog_herzog_E1604_200.c.09260.09260.3_AG_Herzog_herzog_E1604_200.c.09233.09233.3	400	362	38	2306.29	769.77	3	0.6	4	7	9	0.3	0.21	0.09	0.05	299	0	30.12	3		0.084	5	11	3	4	Nuf2:362:x:Nuf2:400
1	SVQAHEVHQKILATDVSSK-NTPDSKK-a10-b6	CenpC	CenpC	intra-protein xl	AG_Herzog_herzog_E1604_197.c.05396.05396.4_AG_Herzog_herzog_E1604_197.c.05352.05352.4	124	139	15	3002.57	751.649	4	-0.6	2	5	8.39	0.44	0.27	0.18	0.08	395	0.79	30.11	3		0.084	11	13	1	4	CenpC:124:x:CenpC:139
1	LGCLLLSSFQFSIQKLEPFLR-RKSLHPIHQGITELSR-a15-b2	Dsn1	Dsn1	intra-protein xl	AG_Herzog_herzog_E1604_197.c.16819.16819.6_AG_Herzog_herzog_E1604_197.c.16765.16765.6	148	108	40	4504.47	751.753	6	-1.7	1	9	8.52	0.38	0.34	0.03	0.06	352	0.81	29.97	1		0.086	12	9	8	1	Dsn1:108:x:Dsn1:148
1	DDKPQQPTRPQEQSTG-ERKTGTQQEL-a3-b3	Zwint1	Zwint1	intra-protein xl	AG_Herzog_herzog_E1604_209.c.07536.07536.3_AG_Herzog_herzog_E1604_209.c.07513.07513.3	244	183	61	3137.51	1046.85	3	-2.4	4	9	8.91	0.38	0.3	0.08	0.06	813	0.38	29.92	4		0	7	10	4	5	Zwint1:183:x:Zwint1:244
1	DKRYRKIV-DKILKKI-a2-b2	Knl1	Knl1	intra-protein xl	AG_Herzog_herzog_E1604_210.c.08394.08394.4_AG_Herzog_herzog_E1604_210.c.08346.08346.4	157	28	129	2071.29	518.829	4	-1.1	2	7	8.73	0.35	0.14	0.21	0.06	201	0	29.91	1	candidate	0	4	3	3	7	Knl1:157:x:Knl1:28
1	EAIETQLAEYHKLAR-KLKLIPK-a12-b3	Ndc80	Ndc80	intra-protein xl	AG_Herzog_herzog_E1604_199.c.12229.12229.4_AG_Herzog_herzog_E1604_199.c.12218.12218.4	417	423	6	2747.59	687.906	4	-0.1	9	6	8.67	0.41	0.35	0.06	0.06	395	0.78	29.85	3		0.086	6	13	2	4	Ndc80:417:x:Ndc80:423
1	DTVQKLKNARQ-DSPEKLKNYK-a7-b5	Nuf2	Nuf2	intra-protein xl	AG_Herzog_herzog_E1604_210.c.08932.08932.5_AG_Herzog_herzog_E1604_210.c.08911.08911.5	266	250	16	2658.43	532.694	5	-0.8	1	6	8.29	0.49	0.43	0.05	0.08	220	0.52	29.77	3		0	5	10	2	4	Nuf2:250:x:Nuf2:266
1	VTTINQEIQKIK-TEENSFKR-a10-b7	Nuf2	Nuf2	intra-protein xl	AG_Herzog_herzog_E1604_199.c.12091.12091.4_AG_Herzog_herzog_E1604_199.c.12057.12057.4	400	342	58	2561.37	641.35	4	-0.3	5	8	8.75	0.34	0.24	0.1	0.05	318	0.52	29.75	4		0.086	4	13	4	4	Nuf2:342:x:Nuf2:400
1	LKQTLTFFDELHNVGR-QALLAELEEQKIVQAK-a2-b11	Mis12	Mis12	intra-protein xl	AG_Herzog_herzog_E1604_197.c.15812.15812.4_AG_Herzog_herzog_E1604_197.c.15801.15801.4	153	146	7	3865.09	967.282	4	-1	6	10	8.8	0.42	0.05	0.37	0.07	598	0.46	29.73	2		0.086	8	2	8	13	Mis12:146:x:Mis12:153
1	EVRERKTGTQQEL-DSQKK-a6-b4	Zwint1	Zwint1	intra-protein xl	AG_Herzog_herzog_E1604_209.c.04817.04817.4_AG_Herzog_herzog_E1604_209.c.05069.05069.4	183	53	130	2315.2	579.809	4	-1.6	7	5	8.2	0.52	0.48	0.04	0.07	233	0.84	29.7	3	candidate	0	4	8	1	4	Zwint1:183:x:Zwint1:53
1	KDNLLKLIAEVK-QNKLIQEK-a6-b3	Spc25	Spc25	intra-protein xl	AG_Herzog_herzog_E1604_200.c.14026.14026.4_AG_Herzog_herzog_E1604_200.c.13971.13971.4	84	73	11	2520.49	631.129	4	-1.2	3	8	8.98	0.22	0.13	0.09	0.04	319	0.8	29.69	3		0.097	7	6	3	5	Spc25:73:x:Spc25:84
1	FNPEAGANCLVKYR-LTKDLEAEQQK-a12-b3	Ndc80	Ndc80	intra-protein xl	AG_Herzog_herzog_E1604_199.c.12629.12629.3_AG_Herzog_herzog_E1604_199.c.12588.12588.3	452	385	67	3077.55	1026.86	3	-1.4	4	6	7.68	0.64	0.61	0.02	0.09	159	0.31	29.67	4		0.097	6	12	2	4	Ndc80:385:x:Ndc80:452
1	DFMQKQRNRTEELL-ELEVQKEQTLAQI-a5-b6	Knl1	Knl1	intra-protein xl	AG_Herzog_herzog_E1604_209.c.16115.16115.3_AG_Herzog_herzog_E1604_209.c.16091.16091.3	103	91	12	3472.78	1158.6	3	-0.8	5	12	8.88	0.39	0.13	0.25	0.06	649	0.53	29.64	7		0	2	10	4	13	Knl1:103:x:Knl1:91
1	ELEVQKEQTLAQI-DFMQKQRNRT-a6-b5	Knl1	Knl1	intra-protein xl	AG_Herzog_herzog_E1604_210.c.14284.14284.3_AG_Herzog_herzog_E1604_210.c.14239.14239.3	91	103	12	2988.53	997.183	3	-2.8	2	9	8.83	0.38	0.33	0.05	0.06	435	0.64	29.63	5		0	5	14	3	6	Knl1:103:x:Knl1:91
1	KQELEVLTANIQDLKEEYSR-KKETISTANK-a15-b1	Spc25	Spc25	intra-protein xl	AG_Herzog_herzog_E1604_197.c.13051.13051.5_AG_Herzog_herzog_E1604_197.c.12952.12952.5	107	113	6	3661.94	733.396	5	0.4	3	6	8.16	0.46	0.44	0.02	0.06	386	0.67	29.53	1		0.097	10	13	4	2	Spc25:107:x:Spc25:113
1	EMDKILKKIDNCLT-ETETKNLE-a4-b5	Knl1	Knl1	intra-protein xl	AG_Herzog_herzog_E1604_209.c.15670.15670.4_AG_Herzog_herzog_E1604_209.c.15630.15630.4	28	45	17	2820.41	706.111	4	-0.7	3	10	9.25	0.28	0.1	0.17	0.05	425	0	29.45	4		0	3	9	4	6	Knl1:28:x:Knl1:45
1	FNPEAGANCLVKYR-GAENSKGYDFEIK-a12-b6	Ndc80	Ndc80	intra-protein xl	AG_Herzog_herzog_E1604_199.c.14005.14005.4_AG_Herzog_herzog_E1604_199.c.14002.14002.4	452	433	19	3232.55	809.145	4	-0.3	3	8	8.11	0.52	0.47	0.05	0.08	189	0	29.27	3		0.102	6	9	4	4	Ndc80:433:x:Ndc80:452
1	LSINKPTSERK-EKPTFGK-a5-b2	Ndc80	Ndc80	intra-protein xl	AG_Herzog_herzog_E1604_199.c.09151.09151.3_AG_Herzog_herzog_E1604_199.c.09125.09125.3	47	37	10	2215.22	739.414	3	-0.8	5	9	8.89	0.23	0.13	0.1	0.04	314	0.42	29.27	2		0.102	5	5	3	6	Ndc80:37:x:Ndc80:47
1	ASSLSEELKHFADGLETDGTLQK-SISVDLAESKR-a9-b10	Dsn1	Dsn1	intra-protein xl	AG_Herzog_herzog_E1604_197.c.15400.15400.4_AG_Herzog_herzog_E1604_197.c.15529.15529.4	176	132	44	3816.93	955.24	4	0.8	7	10	8.51	0.47	0.15	0.31	0.1	236	0.78	28.85	7		0.102	7	11	3	7	Dsn1:132:x:Dsn1:176
1	EHVEAIKIGLTK-AIAAKEQWK-a7-b5	Zwint1	Zwint1	intra-protein xl	AG_Herzog_herzog_E1604_200.c.11913.11913.3_AG_Herzog_herzog_E1604_200.c.11839.11839.3	116	98	18	2518.41	840.479	3	-0.5	5	8	8.74	0.29	0.24	0.06	0.04	406	0.48	28.83	5	candidate	0.102	5	8	2	6	Zwint1:116:x:Zwint1:98
1	EAKNRALNEQIARL-DAFKLESL-a3-b4	Ndc80	Ndc80	intra-protein xl	AG_Herzog_herzog_E1604_209.c.15696.15696.4_AG_Herzog_herzog_E1604_209.c.15677.15677.4	271	264	7	2684.45	672.121	4	0.5	4	10	8.54	0.36	0.09	0.27	0.07	270	0.78	28.81	3	candidate	0	8	4	2	8	Ndc80:264:x:Ndc80:271
1	TSDVVLKR-WYPLRPKK-a7-b7	Nsl1	Nsl1	intra-protein xl	AG_Herzog_herzog_E1604_203.c.11354.11354.3_AG_Herzog_herzog_E1604_203.c.11308.11308.3	257	275	18	2141.23	714.752	3	-1.1	12	7	8.22	0.49	0.08	0.41	0.08	170	0.7	28.68	3	candidate	0.105	3	9	1	6	Nsl1:257:x:Nsl1:275
1	DCPQRKWYPLRPKKINL-DVVLKRKQTK-a14-b5	Nsl1	Nsl1	intra-protein xl	AG_Herzog_herzog_E1604_206.c.08537.08537.6_AG_Herzog_herzog_E1604_206.c.08329.08329.6	276	257	19	3563.03	594.845	6	-1	8	10	8.4	0.44	0.27	0.17	0.07	225	0.5	28.61	3	candidate	0	5	5	4	7	Nsl1:257:x:Nsl1:276
1	DILCPKAKRTSRFLSGIINFIHFR-DGKNLTKN-a6-b7	Nuf2	Nuf2	intra-protein xl	AG_Herzog_herzog_E1604_206.c.15081.15081.5_AG_Herzog_herzog_E1604_206.c.14971.14971.5	113	33	80	3915.13	784.033	5	-1	3	11	8.48	0.4	0.21	0.19	0.08	612	0.51	28.5	6		0	7	10	2	9	Nuf2:113:x:Nuf2:33
1	IGLTKALTQMEEAQR-EAFEQLQAKK-a5-b9	Zwint1	Zwint1	intra-protein xl	AG_Herzog_herzog_E1604_199.c.14470.14470.3_AG_Herzog_herzog_E1604_199.c.14445.14445.3	121	146	25	3016.59	1006.54	3	-1.4	3	9	8.29	0.32	0.23	0.09	0.05	693	0.29	28.47	6		0.105	7	8	3	6	Zwint1:121:x:Zwint1:146
1	DEMNAELQSKLK-DAFKLESL-a10-b4	Ndc80	Ndc80	intra-protein xl	AG_Herzog_herzog_E1604_209.c.16851.16851.3_AG_Herzog_herzog_E1604_209.c.16804.16804.3	253	264	11	2464.24	822.421	3	-0.2	2	7	8.59	0.3	0.16	0.14	0.05	366	0.31	28.4	4		0	8	7	2	5	Ndc80:253:x:Ndc80:264
1	KIQDLSDNREK-NYKEK-a1-b3	Nuf2	Nuf2	intra-protein xl	AG_Herzog_herzog_E1604_199.c.05500.05500.4_AG_Herzog_herzog_E1604_199.c.05456.05456.4	299	255	44	2163.11	541.786	4	-1.1	2	6	8.69	0.28	0.07	0.21	0.06	180	0.33	28.33	2	candidate	0.105	9	3	2	4	Nuf2:255:x:Nuf2:299
1	VTTINQEIQKIK-HEDVKQYK-a10-b5	Nuf2	Nuf2	intra-protein xl	AG_Herzog_herzog_E1604_200.c.10649.10649.4_AG_Herzog_herzog_E1604_200.c.10627.10627.4	400	367	33	2597.41	650.36	4	0.4	1	4	8.36	0.33	0.31	0.02	0.05	196	0.47	28.25	0		0.105	8	10	3	1	Nuf2:367:x:Nuf2:400
1	ETISTANKANAER-RLQKSADLYK-a8-b4	Spc25	Spc25	intra-protein xl	AG_Herzog_herzog_E1604_199.c.08480.08480.3_AG_Herzog_herzog_E1604_199.c.08451.08451.3	122	133	11	2762.46	921.828	3	2.1	8	9	8.32	0.3	0.18	0.12	0.05	449	0.25	28.04	5		0.105	4	12	4	5	Spc25:122:x:Spc25:133
1	QTWDQLLLHYQQEAKEILSR-GSTEAKITEVK-a15-b6	Dsn1	Dsn1	intra-protein xl	AG_Herzog_herzog_E1604_197.c.17407.17407.5_AG_Herzog_herzog_E1604_197.c.17348.17348.5	237	248	11	3797.98	760.603	5	-1.7	6	13	8.98	0.18	0.11	0.07	0.03	144	0.56	28.01	6	candidate	0.105	7	7	7	6	Dsn1:237:x:Dsn1:248
1	DPGVSFKAVGLQPAG-ERKTGTQQEL-a7-b3	Zwint1	Zwint1	intra-protein xl	AG_Herzog_herzog_E1604_210.c.14183.14183.3_AG_Herzog_herzog_E1604_210.c.14160.14160.3	269	183	86	2768.43	923.819	3	-0.7	2	11	8.23	0.33	0.13	0.2	0.06	140	0.62	28	5		0	6	5	4	7	Zwint1:183:x:Zwint1:269
1	KQELEVLTANIQDLKEEYSR-KKETISTANK-a15-b2	Spc25	Spc25	intra-protein xl	AG_Herzog_herzog_E1604_196.c.12982.12982.3_AG_Herzog_herzog_E1604_196.c.12952.12952.3	107	114	7	3661.95	1221.66	3	2.1	7	6	7.92	0.33	0.27	0.06	0.05	603	0.33	27.97	2		0.105	13	14	3	3	Spc25:107:x:Spc25:114
1	KMGLEDTLEQLNAMITESKR-TLKEEVQKLDDLYQQK-a19-b3	Ndc80	Ndc80	intra-protein xl	AG_Herzog_herzog_E1604_196.c.18766.18766.5_AG_Herzog_herzog_E1604_196.c.18821.18821.5	497	504	7	4421.27	885.263	5	0.8	4	7	7.44	0.54	0.52	0.02	0.08	423	0.34	27.94	2	candidate	0.105	9	11	5	2	Ndc80:497:x:Ndc80:504
1	KTSDVVLK-WYPLRPKK-a1-b7	Nsl1	Nsl1	intra-protein xl	AG_Herzog_herzog_E1604_203.c.10789.10789.4_AG_Herzog_herzog_E1604_203.c.10752.10752.4	250	275	25	2113.23	529.315	4	-0.8	7	5	6.91	0.46	0.07	0.4	0.08	129	0.7	27.91	2	candidate	0.105	9	4	1	4	Nsl1:250:x:Nsl1:275
1	NKILTGADGK-KSNISEK-a2-b1	Nuf2	Nuf2	intra-protein xl	AG_Herzog_herzog_E1604_203.c.07476.07476.4_AG_Herzog_herzog_E1604_203.c.07419.07419.4	21	213	192	1958.07	490.524	4	-1.7	5	4	7.64	0.47	0.46	0.01	0.07	321	0.53	27.84	1	candidate	0.105	7	7	2	2	Nuf2:21:x:Nuf2:213
1	LGCLLLSSFQFSIQKLEPFLR-KSLHPIHQGITELSR-a15-b1	Dsn1	Dsn1	intra-protein xl	AG_Herzog_herzog_E1604_197.c.17839.17839.6_AG_Herzog_herzog_E1604_197.c.17833.17833.6	148	108	40	4348.37	725.737	6	-0.8	2	6	7.43	0.42	0.39	0.04	0.06	687	0.37	27.62	0	candidate	0.107	16	11	5	1	Dsn1:108:x:Dsn1:148
1	DDKPQQPTRPQEQSTG-DPGVSFKAVGLQPAG-a3-b7	Zwint1	Zwint1	intra-protein xl	AG_Herzog_herzog_E1604_210.c.13655.13655.3_AG_Herzog_herzog_E1604_210.c.13621.13621.3	244	269	25	3390.67	1131.23	3	-0.8	6	12	7.72	0.42	0.13	0.29	0.07	258	0.28	27.56	5		0	6	6	5	8	Zwint1:244:x:Zwint1:269
1	FNPEAGANCLVKYR-LWNEELKYAR-a12-b7	Ndc80	Ndc80	intra-protein xl	AG_Herzog_herzog_E1604_200.c.14293.14293.4_AG_Herzog_herzog_E1604_200.c.14292.14292.4	452	400	52	3096.55	775.147	4	1.9	2	8	7.19	0.56	0.53	0.02	0.08	206	0.51	27.47	3		0.107	3	8	5	3	Ndc80:400:x:Ndc80:452
1	DISPVQIRKCT-EKFLCFMKGHF-a9-b2	Mis12	Mis12	intra-protein xl	AG_Herzog_herzog_E1604_210.c.18824.18824.4_AG_Herzog_herzog_E1604_210.c.19443.19443.4	62	66	4	2896.45	725.119	4	0.5	3	5	7.09	0.73	0.72	0.01	0.12	234	0.84	27.47	2	candidate	0	2	8	3	2	Mis12:62:x:Mis12:66
1	MKDTVQK-LKNYK-a2-b2	Nuf2	Nuf2	intra-protein xl	AG_Herzog_herzog_E1604_202.c.06190.06190.3_AG_Herzog_herzog_E1604_202.c.06148.06148.3	259	252	7	1650.9	551.308	3	0.3	3	6	8.05	0.37	0.29	0.08	0.06	293	0.59	27.45	3	candidate	0.107	3	4	2	4	Nuf2:252:x:Nuf2:259
1	ELEVQKEQTLAQI-DKRYRKIV-a6-b6	Knl1	Knl1	intra-protein xl	AG_Herzog_herzog_E1604_209.c.13083.13083.4_AG_Herzog_herzog_E1604_209.c.13054.13054.4	91	161	70	2742.53	686.639	4	-1.1	3	5	8.05	0.33	0.29	0.04	0.05	230	0.59	27.38	4	candidate	0	9	10	1	4	Knl1:161:x:Knl1:91
1	DPDPAPHMENLKCRG-ETVAKEIS-a12-b5	Nsl1	Nsl1	intra-protein xl	AG_Herzog_herzog_E1604_209.c.12678.12678.4_AG_Herzog_herzog_E1604_209.c.12694.12694.4	174	182	8	2749.3	688.334	4	-0.2	6	9	7.64	0.52	0.04	0.48	0.12	232	0	27.32	4	candidate	0	3	6	2	7	Nsl1:174:x:Nsl1:182
1	LSINKPTSERK-VSLFGKR-a5-b6	Ndc80	Ndc80	intra-protein xl	AG_Herzog_herzog_E1604_200.c.10925.10925.5_AG_Herzog_herzog_E1604_200.c.10855.10855.5	47	59	12	2215.27	444.061	5	-1.1	1	8	7.81	0.48	0.08	0.41	0.1	330	0.58	27.26	3	candidate	0.11	5	4	1	7	Ndc80:47:x:Ndc80:59
1	DQLLLHYQQEAKEILSRGST-EAKITEVKVEPMTYLGSSQN-a12-b3	Dsn1	Dsn1	intra-protein xl	AG_Herzog_herzog_E1604_207.c.18482.18482.4_AG_Herzog_herzog_E1604_207.c.18418.18418.4	237	248	11	4689.38	1173.35	4	-1	16	7	7.12	0.55	0.03	0.52	0.09	421	0.53	27.06	3	candidate	0	3	4	9	15	Dsn1:237:x:Dsn1:248
1	QTKDCPQRK-TSDVVLKR-a3-b7	Nsl1	Nsl1	intra-protein xl	AG_Herzog_herzog_E1604_200.c.05364.05364.3_AG_Herzog_herzog_E1604_200.c.05318.05318.3	262	257	5	2214.18	739.068	3	0.7	8	6	7.81	0.18	0.15	0.03	0.03	171	0.83	27.02	2	candidate	0.11	6	5	4	2	Nsl1:257:x:Nsl1:262
1	DPGVSFKAVGLQPAG-DSQKK-a7-b4	Zwint1	Zwint1	intra-protein xl	AG_Herzog_herzog_E1604_209.c.13548.13548.3_AG_Herzog_herzog_E1604_209.c.13532.13532.3	269	53	216	2184.14	729.055	3	-0.5	1	4	7.84	0.27	0.23	0.04	0.04	101	0.47	26.98	2	candidate	0	7	8	1	3	Zwint1:269:x:Zwint1:53
1	TSDVVLKRK-WYPLRPKK-a7-b7	Nsl1	Nsl1	intra-protein xl	AG_Herzog_herzog_E1604_200.c.09123.09123.4_AG_Herzog_herzog_E1604_200.c.09079.09079.4	257	275	18	2269.33	568.34	4	-1.2	5	6	7.54	0.44	0.22	0.22	0.07	311	0.77	26.93	3	candidate	0.11	3	10	1	5	Nsl1:257:x:Nsl1:275
1	IFKDLGYPFALSK-KVSLFGKR-a3-b7	Ndc80	Ndc80	intra-protein xl	AG_Herzog_herzog_E1604_199.c.15158.15158.4_AG_Herzog_herzog_E1604_199.c.15134.15134.4	156	59	97	2569.47	643.374	4	-0.3	2	5	7.9	0.37	0.33	0.05	0.05	470	0.51	26.92	4		0.11	10	8	1	4	Ndc80:156:x:Ndc80:59
1	EIQESLKTK-NYKEK-a7-b3	Nuf2	Nuf2	intra-protein xl	AG_Herzog_herzog_E1604_202.c.07665.07665.3_AG_Herzog_herzog_E1604_202.c.07613.07613.3	241	255	14	1893.01	632.012	3	1.1	2	6	8.03	0.3	0.28	0.02	0.04	251	0	26.86	4	candidate	0.11	2	8	1	5	Nuf2:241:x:Nuf2:255
1	KWYPLRPK-RKQTK-a1-b2	Nsl1	Nsl1	intra-protein xl	AG_Herzog_herzog_E1604_200.c.05573.05573.6_AG_Herzog_herzog_E1604_200.c.05500.05500.6	268	259	9	1884.11	315.026	6	-1.5	11	5	8.27	0.32	0.2	0.11	0.05	175	0.84	26.81	1	candidate	0.11	7	3	1	4	Nsl1:259:x:Nsl1:268
1	DFRESLVSLVQNSRKLQNIR-DNVEKESKRLKIS-a15-b11	Mis12	Mis12	intra-protein xl	AG_Herzog_herzog_E1604_207.c.13905.13905.6_AG_Herzog_herzog_E1604_207.c.13850.13850.6	187	203	16	4084.24	681.714	6	-1.1	2	6	7.78	0.29	0.25	0.04	0.04	122	0.52	26.68	2	candidate	0	8	9	2	4	Mis12:187:x:Mis12:203
1	EKPTFGKLSINKPTSER-SQDVNKQGLYTPQTK-a7-b6	Ndc80	Ndc80	intra-protein xl	AG_Herzog_herzog_E1604_196.c.08796.08796.4_AG_Herzog_herzog_E1604_196.c.08770.08770.4	42	26	16	3774.97	944.751	4	-1.3	3	8	7.55	0.32	0.06	0.26	0.06	655	0.41	26.67	3		0.11	5	3	8	8	Ndc80:26:x:Ndc80:42
1	KTSDVVLK-RKQTK-a1-b2	Nsl1	Nsl1	intra-protein xl	AG_Herzog_herzog_E1604_200.c.03575.03575.3_AG_Herzog_herzog_E1604_200.c.03542.03542.3	250	259	9	1686.01	563.009	3	0.4	10	5	7.67	0.34	0.24	0.09	0.05	135	0.73	26.67	1	candidate	0.11	3	5	2	3	Nsl1:250:x:Nsl1:259
1	FNPEAGANCLVKYR-GKEAIETQLAEYHK-a12-b2	Ndc80	Ndc80	intra-protein xl	AG_Herzog_herzog_E1604_199.c.13620.13620.4_AG_Herzog_herzog_E1604_199.c.13594.13594.4	452	405	47	3391.68	848.928	4	-1.9	7	8	6.74	0.61	0.59	0.02	0.1	175	0.54	26.57	2		0.11	4	9	6	2	Ndc80:405:x:Ndc80:452
1	TCTTQHQLPKMLEEFSLVVHHCR-EQTLAQIDFMQKQR-a10-b12	Knl1	Knl1	intra-protein xl	AG_Herzog_herzog_E1604_196.c.14014.14014.6_AG_Herzog_herzog_E1604_196.c.13982.13982.6	209	103	106	4723.31	788.226	6	-1.3	4	12	8.09	0.29	0.13	0.17	0.05	363	0.49	26.37	6		0.11	8	7	4	8	Knl1:103:x:Knl1:209
1	RKSLHPIHQGITELSR-ASMKETNRR-a2-b4	Dsn1	Dsn1	intra-protein xl	AG_Herzog_herzog_E1604_197.c.05165.05165.4_AG_Herzog_herzog_E1604_197.c.05254.05254.4	108	102	6	3100.66	776.174	4	-0.8	10	5	7.63	0.33	0.25	0.08	0.05	499	0.61	26.36	2	candidate	0.11	8	9	1	4	Dsn1:102:x:Dsn1:108
1	QELEVLTANIQDLKEEYSR-KKETISTANK-a14-b2	Spc25	Spc25	intra-protein xl	AG_Herzog_herzog_E1604_197.c.13799.13799.5_AG_Herzog_herzog_E1604_197.c.13746.13746.5	107	114	7	3533.85	707.777	5	0.1	5	4	7.22	0.42	0.4	0.02	0.05	349	0.82	26.32	2	candidate	0.11	9	14	2	2	Spc25:107:x:Spc25:114
1	DCPQRKWYPLRPKKINL-DVVLKRKQTK-a14-b7	Nsl1	Nsl1	intra-protein xl	AG_Herzog_herzog_E1604_206.c.09141.09141.6_AG_Herzog_herzog_E1604_206.c.08877.08877.6	276	259	17	3563.02	594.845	6	-1.2	4	6	7.01	0.46	0.38	0.08	0.07	146	0	26.28	1	candidate	0	5	6	4	2	Nsl1:259:x:Nsl1:276
1	IVQAKLK-KLQNIR-a5-b1	Mis12	Mis12	intra-protein xl	AG_Herzog_herzog_E1604_202.c.08117.08117.4_AG_Herzog_herzog_E1604_202.c.08085.08085.4	151	187	36	1707.08	427.777	4	-1.3	1	6	7.76	0.22	0.15	0.07	0.04	78	0.56	26.22	3	candidate	0.11	2	4	6	3	Mis12:151:x:Mis12:187
1	RLGCLLLSSFQFSIQKLEPFLR-KSLHPIHQGITELSR-a16-b1	Dsn1	Dsn1	intra-protein xl	AG_Herzog_herzog_E1604_197.c.17088.17088.6_AG_Herzog_herzog_E1604_197.c.17045.17045.6	148	108	40	4504.47	751.753	6	-1.5	6	6	7.3	0.34	0.31	0.03	0.05	233	0.68	26.2	1	candidate	0.11	18	13	4	2	Dsn1:108:x:Dsn1:148
1	EVKVEPMTYLGSSQNEVLNTKP-EILSRGSTEAKIT-a3-b11	Dsn1	Dsn1	intra-protein xl	AG_Herzog_herzog_E1604_206.c.14657.14657.3_AG_Herzog_herzog_E1604_206.c.14639.14639.3	253	248	5	4004.07	1335.7	3	1	5	8	7.72	0.3	0.25	0.06	0.04	759	0.44	26.1	1		0	8	12	6	2	Dsn1:248:x:Dsn1:253
1	ILVEFVVDSQKK-AIAAKEQWK-a11-b5	Zwint1	Zwint1	intra-protein xl	AG_Herzog_herzog_E1604_199.c.14225.14225.3_AG_Herzog_herzog_E1604_199.c.14216.14216.3	53	98	45	2585.45	862.825	3	1.2	1	7	7.38	0.33	0.24	0.09	0.05	495	0.43	26.02	3		0.113	6	6	2	5	Zwint1:53:x:Zwint1:98
1	LLCSQLQVADFLQNILAQEDTAKGLDPLASEDTSR-ELKATYR-a23-b3	Zwint1	Zwint1	intra-protein xl	AG_Herzog_herzog_E1604_197.c.19882.19882.4_AG_Herzog_herzog_E1604_197.c.19849.19849.4	79	105	26	4876.47	1220.13	4	-1.9	2	5	7.72	0.29	0.25	0.04	0.04	836	0.39	25.99	2		0.113	14	9	1	4	Zwint1:105:x:Zwint1:79
1	DTVQKLKNARQ-EVVEKY-a7-b5	Nuf2	Nuf2	intra-protein xl	AG_Herzog_herzog_E1604_213.c.13158.13158.4_AG_Herzog_herzog_E1604_213.c.13100.13100.4	266	275	9	2203.18	551.803	4	-2.1	6	6	7.57	0.36	0.06	0.31	0.08	162	0.69	25.88	2	candidate	0	4	4	3	3	Nuf2:266:x:Nuf2:275
1	EVKGKKQELEVLTANIQ-EYQNQISRQNKLIQEKK-a6-b11	Spc25	Spc25	intra-protein xl	AG_Herzog_herzog_E1604_207.c.10167.10167.5_AG_Herzog_herzog_E1604_207.c.10122.10122.5	93	73	20	4210.3	843.067	5	0	1	7	7.35	0.42	0.26	0.16	0.07	602	0.63	25.84	4		0	7	10	1	6	Spc25:73:x:Spc25:93
1	KETISTANKANAER-RLQKSADLYK-a9-b4	Spc25	Spc25	intra-protein xl	AG_Herzog_herzog_E1604_196.c.05592.05592.4_AG_Herzog_herzog_E1604_196.c.05585.05585.4	122	133	11	2890.55	723.646	4	0.4	1	6	7.24	0.35	0.25	0.11	0.06	439	0.31	25.66	3		0.115	5	8	3	3	Spc25:122:x:Spc25:133
1	DKLLCSQLQVADFLQNILAQEDTAK-ELKATYR-a2-b3	Zwint1	Zwint1	intra-protein xl	AG_Herzog_herzog_E1604_197.c.19431.19431.4_AG_Herzog_herzog_E1604_197.c.19387.19387.4	56	105	49	3878.01	970.51	4	-0.9	2	4	7.23	0.41	0.38	0.03	0.05	614	0	25.62	1		0.115	7	17	3	1	Zwint1:105:x:Zwint1:56
1	LQNIIDNQKYSVADIER-LTKDLEAEQQK-a9-b3	Ndc80	Ndc80	intra-protein xl	AG_Herzog_herzog_E1604_200.c.13846.13846.4_AG_Herzog_herzog_E1604_200.c.13830.13830.4	360	385	25	3457.79	865.456	4	-0.3	3	6	7.14	0.3	0.22	0.08	0.05	340	0.81	25.35	1		0.115	11	7	4	2	Ndc80:360:x:Ndc80:385
1	KIVDVNFQSLLDEDQAPPSSLLVHK-KTCTTQHQLPK-a1-b1	Knl1	Knl1	intra-protein xl	AG_Herzog_herzog_E1604_197.c.12403.12403.6_AG_Herzog_herzog_E1604_197.c.12380.12380.6	161	199	38	4270.23	712.712	6	-1.3	8	4	7.17	0.38	0.38	0	0.05	461	0.27	25.31	0	candidate	0.115	10	15	4	0	Knl1:161:x:Knl1:199
1	KTSDVVLK-KWYPLRPK-a1-b1	Nsl1	Nsl1	intra-protein xl	AG_Herzog_herzog_E1604_199.c.10362.10362.4_AG_Herzog_herzog_E1604_199.c.10320.10320.4	250	268	18	2113.23	529.315	4	-1	4	7	7.21	0.26	0.06	0.19	0.04	218	0.8	25.2	2	candidate	0.116	5	3	5	2	Nsl1:250:x:Nsl1:268
1	ELEVQKEQTLAQI-DKRYRKIV-a6-b2	Knl1	Knl1	intra-protein xl	AG_Herzog_herzog_E1604_210.c.13131.13131.3_AG_Herzog_herzog_E1604_210.c.13084.13084.3	91	157	66	2742.52	915.182	3	-2	1	5	7.51	0.32	0.27	0.04	0.05	531	0.73	25.15	2		0	5	15	3	2	Knl1:157:x:Knl1:91
1	GYDFEIKFNPEAGANCLVK-GKEAIETQLAEYHK-a7-b2	Ndc80	Ndc80	intra-protein xl	AG_Herzog_herzog_E1604_196.c.13607.13607.4_AG_Herzog_herzog_E1604_196.c.13585.13585.4	440	405	35	3924.92	982.239	4	-0.1	3	10	7	0.38	0.33	0.05	0.06	294	0.46	25.11	3		0.116	6	8	6	4	Ndc80:405:x:Ndc80:440
1	KSLHPIHQGITELSR-SISVDLAESKR-a1-b10	Dsn1	Dsn1	intra-protein xl	AG_Herzog_herzog_E1604_196.c.09429.09429.5_AG_Herzog_herzog_E1604_196.c.09388.09388.5	108	132	24	3056.66	612.339	5	-1.9	4	9	7.38	0.34	0.08	0.26	0.06	152	0.73	25.09	6	candidate	0.116	5	8	1	8	Dsn1:108:x:Dsn1:132
1	DKLLCSQLQVA-ERKTGTQQEL-a2-b3	Zwint1	Zwint1	intra-protein xl	AG_Herzog_herzog_E1604_210.c.13654.13654.3_AG_Herzog_herzog_E1604_210.c.13643.13643.3	56	183	127	2600.34	867.789	3	-1.4	3	5	7.57	0.19	0.17	0.02	0.03	295	0.51	25.07	2		0	6	9	3	2	Zwint1:183:x:Zwint1:56
1	QQAEQERDKLQR-ELKATYR-a9-b3	Zwint1	Zwint1	intra-protein xl	AG_Herzog_herzog_E1604_199.c.07406.07406.3_AG_Herzog_herzog_E1604_199.c.07376.07376.3	210	105	105	2545.33	849.45	3	0.5	6	6	7.77	0.14	0.12	0.02	0.02	39	0.47	24.8	1	candidate	0.116	4	9	2	4	Zwint1:105:x:Zwint1:210
1	DNVEKESKR-KLQNIR-a5-b1	Mis12	Mis12	intra-protein xl	AG_Herzog_herzog_E1604_202.c.05608.05608.4_AG_Herzog_herzog_E1604_202.c.05612.05612.4	197	187	10	2012.1	504.033	4	-0.2	1	7	7.25	0.2	0.04	0.17	0.04	73	0.78	24.76	1	candidate	0.116	3	4	6	2	Mis12:187:x:Mis12:197
1	EQWKELK-QKAIAAK-a4-b2	Zwint1	Zwint1	intra-protein xl	AG_Herzog_herzog_E1604_202.c.09860.09860.4_AG_Herzog_herzog_E1604_202.c.09754.09754.4	102	93	9	1826.03	457.515	4	-0.9	4	4	7.46	0.24	0.22	0.02	0.04	239	0.48	24.71	0	candidate	0.116	4	4	3	1	Zwint1:102:x:Zwint1:93
1	SQDVNKQGLYTPQTK-VELECETIKQENTR-a6-b9	Ndc80	Ndc80	intra-protein xl	AG_Herzog_herzog_E1604_199.c.11869.11869.4_AG_Herzog_herzog_E1604_199.c.11840.11840.4	26	346	320	3591.77	898.95	4	-1.2	1	8	7.41	0.29	0.08	0.2	0.05	597	0.17	24.68	2	candidate	0.116	6	2	5	8	Ndc80:26:x:Ndc80:346
1	KSLHPIHQGITELSR-RASMKETNR-a1-b5	Dsn1	Dsn1	intra-protein xl	AG_Herzog_herzog_E1604_197.c.05629.05629.4_AG_Herzog_herzog_E1604_197.c.05792.05792.4	108	102	6	2944.56	737.149	4	-1	1	4	6.84	0.33	0.31	0.02	0.05	291	0.58	24.63	3	candidate	0.116	12	7	1	3	Dsn1:102:x:Dsn1:108
1	ESKRSVRTLKE-EQIAKVDREY-a3-b5	Ndc80	Ndc80	intra-protein xl	AG_Herzog_herzog_E1604_209.c.10929.10929.4_AG_Herzog_herzog_E1604_209.c.10918.10918.4	497	606	109	2719.46	680.872	4	2.8	2	8	7.39	0.34	0.13	0.21	0.06	249	0.66	24.56	4	candidate	0	2	6	3	7	Ndc80:497:x:Ndc80:606
1	DVKQYKRTVIE-EKRGAVY-a3-b2	Nuf2	Nuf2	intra-protein xl	AG_Herzog_herzog_E1604_210.c.08976.08976.3_AG_Herzog_herzog_E1604_210.c.08950.08950.3	367	383	16	2337.27	780.097	3	-0.1	2	4	7.33	0.27	0.21	0.06	0.04	467	0.45	24.53	2	candidate	0	5	8	2	2	Nuf2:367:x:Nuf2:383
1	IGLTKALTQMEEAQR-ELKATYR-a5-b3	Zwint1	Zwint1	intra-protein xl	AG_Herzog_herzog_E1604_200.c.13590.13590.4_AG_Herzog_herzog_E1604_200.c.13572.13572.4	121	105	16	2705.44	677.368	4	-0.6	2	6	7.16	0.21	0.15	0.07	0.03	213	0.27	24.49	2		0.116	9	3	3	3	Zwint1:105:x:Zwint1:121
1	DDKPQQPTRPQEQSTG-DKLLCSQLQVA-a3-b2	Zwint1	Zwint1	intra-protein xl	AG_Herzog_herzog_E1604_210.c.13208.13208.3_AG_Herzog_herzog_E1604_210.c.13184.13184.3	244	56	188	3222.58	1075.2	3	-1.5	2	9	7.36	0.28	0.12	0.16	0.05	317	0.69	24.48	4		0	7	7	3	6	Zwint1:244:x:Zwint1:56
1	KPDAKPENFITQIETTPTETASR-TSDVVLKRK-a5-b7	Nsl1	Nsl1	intra-protein xl	AG_Herzog_herzog_E1604_196.c.10379.10379.5_AG_Herzog_herzog_E1604_196.c.10676.10676.5	231	257	26	3755.99	752.206	5	-0.4	3	10	7.07	0.44	0.07	0.37	0.12	319	0.81	24.46	4		0.116	6	5	3	7	Nsl1:231:x:Nsl1:257
1	EIFLNLKTALEKYH-DAAEREKLKSQ-a7-b9	Nuf2	Nuf2	intra-protein xl	AG_Herzog_herzog_E1604_206.c.16315.16315.4_AG_Herzog_herzog_E1604_206.c.15569.15569.4	427	418	9	3129.67	783.426	4	1	36	8	7.16	0.21	0.16	0.06	0.03	363	0.78	24.18	3	candidate	0	6	5	4	4	Nuf2:418:x:Nuf2:427
1	DTRLKASLLQLTR-EELKEI-a5-b4	Spc24	Spc24	intra-protein xl	AG_Herzog_herzog_E1604_210.c.21043.21043.3_AG_Herzog_herzog_E1604_210.c.20977.20977.3	98	112	14	2411.37	804.796	3	0.9	1	5	6.61	0.47	0.25	0.22	0.09	245	0	24.12	3	candidate	0	3	7	2	3	Spc24:112:x:Spc24:98
1	KQTKDCPQR-TSDVVLKRK-a4-b7	Nsl1	Nsl1	intra-protein xl	AG_Herzog_herzog_E1604_200.c.04479.04479.3_AG_Herzog_herzog_E1604_200.c.04433.04433.3	262	257	5	2342.27	781.765	3	-0.8	4	6	6.53	0.39	0.32	0.07	0.06	516	0.81	23.67	4		0.136	3	6	2	4	Nsl1:257:x:Nsl1:262
1	KQTKDCPQR-TSDVVLKRK-a1-b7	Nsl1	Nsl1	intra-protein xl	AG_Herzog_herzog_E1604_199.c.04505.04505.5_AG_Herzog_herzog_E1604_199.c.04434.04434.5	259	257	2	2342.27	469.463	5	0.1	3	6	6.88	0.27	0.06	0.21	0.04	169	0.78	23.6	3	candidate	0.136	6	3	2	4	Nsl1:257:x:Nsl1:259
1	ESLNLEDQIESDESELKK-TEENSFKR-a17-b7	Nuf2	Nuf2	intra-protein xl	AG_Herzog_herzog_E1604_199.c.15031.15031.4_AG_Herzog_herzog_E1604_199.c.15012.15012.4	332	342	10	3252.55	814.145	4	-1.6	1	6	6.83	0.36	0.29	0.08	0.05	612	0.43	23.59	3		0.136	4	12	3	3	Nuf2:332:x:Nuf2:342
1	ERVTTINQEIQKIKLGIQQLK-DVKQYKRTVIE-a12-b3	Nuf2	Nuf2	intra-protein xl	AG_Herzog_herzog_E1604_206.c.14501.14501.5_AG_Herzog_herzog_E1604_206.c.14451.14451.5	400	367	33	3995.28	800.064	5	0.9	3	11	6.74	0.39	0.12	0.26	0.08	443	0.59	23.57	4	candidate	0	6	5	3	9	Nuf2:367:x:Nuf2:400
1	ELKRKMFKMST-DSYAKI-a5-b5	Nuf2	Nuf2	intra-protein xl	AG_Herzog_herzog_E1604_209.c.11626.11626.3_AG_Herzog_herzog_E1604_209.c.11582.11582.3	458	447	11	2231.16	744.73	3	-1.8	2	5	6.51	0.39	0.04	0.35	0.09	287	0.36	23.14	2	candidate	0.01	2	3	2	9	Nuf2:447:x:Nuf2:458
1	QQAEQERDKLQR-QKAIAAK-a9-b2	Zwint1	Zwint1	intra-protein xl	AG_Herzog_herzog_E1604_199.c.06122.06122.5_AG_Herzog_herzog_E1604_199.c.06070.06070.5	210	93	117	2394.3	479.867	5	-0.4	5	6	7.26	0.17	0.12	0.05	0.03	96	0.84	23.01	2	candidate	0.14	3	6	4	2	Zwint1:210:x:Zwint1:93
1	EKRRAVQNQWQLQQEKHLQHLA-EQLQAKKQMAM-a16-b6	Zwint1	Zwint1	intra-protein xl	AG_Herzog_herzog_E1604_206.c.09064.09064.5_AG_Herzog_herzog_E1604_206.c.08718.08718.5	167	146	21	4210.2	843.048	5	-0.2	3	8	7.05	0.21	0.1	0.11	0.04	281	0.65	22.99	4	candidate	0.01	9	5	2	6	Zwint1:146:x:Zwint1:167
1	EALMKLERL-EEFKQLS-a5-b4	Nuf2	Nuf2	intra-protein xl	AG_Herzog_herzog_E1604_213.c.16388.16388.3_AG_Herzog_herzog_E1604_213.c.16354.16354.3	165	181	16	2119.12	707.382	3	0.1	1	6	7.06	0.15	0.08	0.07	0.02	220	0	22.99	3	candidate	0.01	4	4	2	4	Nuf2:165:x:Nuf2:181
1	KQELEVLTANIQDLKEEYSR-LIAEVKGKK-a1-b6	Spc25	Spc25	intra-protein xl	AG_Herzog_herzog_E1604_196.c.12756.12756.5_AG_Herzog_herzog_E1604_196.c.12732.12732.5	93	90	3	3527.94	706.596	5	-0.6	2	8	6.37	0.43	0.08	0.35	0.1	141	0.73	22.91	4	candidate	0.144	4	6	3	5	Spc25:90:x:Spc25:93
1	DTVQKLKNARQEVVEKY-DSPEKLKNYK-a7-b7	Nuf2	Nuf2	intra-protein xl	AG_Herzog_herzog_E1604_207.c.10646.10646.3_AG_Herzog_herzog_E1604_207.c.10612.10612.3	266	252	14	3405.82	1136.28	3	0.7	2	8	6.51	0.28	0.15	0.13	0.05	259	0.45	22.64	4		0.019	5	8	2	6	Nuf2:252:x:Nuf2:266
1	ESLEKHKHLL-DEKCASEL-a5-b3	Ndc80	Ndc80	intra-protein xl	AG_Herzog_herzog_E1604_210.c.10068.10068.4_AG_Herzog_herzog_E1604_210.c.09800.09800.4	537	527	10	2321.16	581.297	4	-1.1	12	5	6.7	0.22	0.09	0.13	0.04	184	0	22.56	2	candidate	0.019	4	5	1	4	Ndc80:527:x:Ndc80:537
1	ASDFSLEASVAEMKEYITK-KSLHPIHQGITELSR-a14-b1	Dsn1	Dsn1	intra-protein xl	AG_Herzog_herzog_E1604_196.c.14991.14991.5_AG_Herzog_herzog_E1604_196.c.14921.14921.5	212	108	104	3971.03	795.214	5	-0.6	1	5	6.34	0.34	0.3	0.04	0.05	433	0.27	22.43	4	candidate	0.146	7	13	1	4	Dsn1:108:x:Dsn1:212
